# Supplementary material for: catena-Poly[[bis­(μ-2-formyl-6-meth­oxy­phenolato-1:2κ4 O 1,O 6:O 1,O 2)copper(II)sodium]-μ-tetra­fluorido­borate-1:1′κ2 F:F′]
Source: Acta Crystallogr Sect E Struct Rep Online. 2011 Dec 10;68(Pt 1):m37. doi: 10.1107/S1600536811051713 (PMC3254308; doi:10.1107/S1600536811051713)
Supplement: Supplementary file 2 [file e-68-00m37-Isup2.hkl]

# 
# h,k,l, Fc-squared, Fo-squared, sigma(Fo-squared) and status flag 
# 
data_I
_shelx_title ' YHT-P3 in P2(1)/c' 
_shelx_refln_list_code          4 
_shelx_F_calc_maximum      421.58 
_exptl_crystal_F_000       956.00 
_reflns_d_resolution_high  0.7703 
 
loop_ 
 _symmetry_equiv_pos_as_xyz 
 'x, y, z' 
 '-x, y+1/2, -z+1/2' 
 '-x, -y, -z' 
 'x, -y-1/2, z-1/2' 
 
_cell_length_a     9.9320 
_cell_length_b    19.3490 
_cell_length_c     9.9400 
_cell_angle_alpha  90.000 
_cell_angle_beta  105.160 
_cell_angle_gamma  90.000 
 
_shelx_F_squared_multiplier     1.000 
 
loop_ 
 _refln_index_h 
 _refln_index_k 
 _refln_index_l 
 _refln_F_squared_calc 
 _refln_F_squared_meas 
 _refln_F_squared_sigma 
 _refln_observed_status 
   2   0   0     8394.42     8796.48    104.76 o 
   3   0   0     9816.70     9770.29    187.04 o 
   4   0   0     7860.81     7377.57    103.45 o 
   5   0   0        4.99       10.53     23.75 o 
   6   0   0     1618.41     1738.69     45.20 o 
   7   0   0     1041.23     1051.13     42.40 o 
   8   0   0      329.26      322.13     33.57 o 
   9   0   0      227.44      196.12     41.18 o 
  10   0   0      114.67       98.41     27.92 o 
  11   0   0      312.70      203.96     53.57 o 
  12   0   0       14.23       73.79     56.98 o 
   2   1   0     2258.12     2002.82     29.54 o 
   3   1   0       49.43       41.18     16.78 o 
   4   1   0     2814.61     2647.35     44.07 o 
   5   1   0      738.16      831.52     23.57 o 
   6   1   0      275.48      666.39    101.90 o 
   7   1   0      178.79      210.89     21.90 o 
   8   1   0      341.69      389.65     27.78 o 
   9   1   0        8.04       18.05     17.98 o 
  10   1   0        0.11      -10.85     24.30 o 
  11   1   0       51.27      107.90     27.25 o 
  12   1   0        0.45       16.26     27.21 o 
   1   2   0     2926.79     2590.66     63.51 o 
   2   2   0    10916.05     9833.23     97.42 o 
   3   2   0     8358.58     7987.42     83.97 o 
   4   2   0     2626.28     2431.26     33.08 o 
   5   2   0     2082.77     2098.85     33.33 o 
   6   2   0     7298.30     7724.38     88.24 o 
   7   2   0      349.78      340.92     24.52 o 
   8   2   0     1186.44     1297.20     39.79 o 
   9   2   0      269.68      318.53     32.52 o 
  10   2   0      102.99      126.12     24.35 o 
  11   2   0      131.43      129.05     41.73 o 
  12   2   0       27.75       75.98     31.37 o 
   1   3   0    15639.47    16789.16    208.70 o 
   2   3   0     1881.41     1873.26     51.87 o 
   3   3   0     1142.79     1158.37     45.36 o 
   4   3   0      123.25      116.91     13.57 o 
   5   3   0     2146.23     2012.05     33.49 o 
   6   3   0     1656.54     1663.44     39.14 o 
   7   3   0      372.67      345.74     28.59 o 
   8   3   0      944.22      818.30     36.29 o 
   9   3   0      246.28      255.50     22.75 o 
  10   3   0        0.71       23.82     24.48 o 
  11   3   0       95.42       61.83     28.37 o 
  12   3   0       29.93      102.89     38.38 o 
   0   4   0     3931.75     4251.92     87.54 o 
   1   4   0      468.77      506.41     20.97 o 
   2   4   0     2159.11     2173.85     56.68 o 
   3   4   0     3562.23     3555.96     60.41 o 
   4   4   0     3351.86     3294.05     48.89 o 
   5   4   0     1705.72     1621.41     36.88 o 
   6   4   0     1199.86     1156.40     46.65 o 
   7   4   0      663.87      660.46     32.54 o 
   8   4   0     2850.98     2532.40     61.82 o 
   9   4   0      278.55      276.76     26.04 o 
  10   4   0       34.51        8.04     27.21 o 
  11   4   0       32.20       43.89     34.62 o 
  12   4   0       47.90       76.66     35.15 o 
   1   5   0     3011.74     2234.31     46.80 o 
   2   5   0        7.61       14.87     16.68 o 
   3   5   0    15051.98    15079.29    196.62 o 
   4   5   0      799.34      837.05     27.77 o 
   5   5   0     3431.56     3387.59     60.95 o 
   6   5   0      399.58      484.29     37.25 o 
   7   5   0     1102.49     1116.17     52.93 o 
   8   5   0      497.85      542.61     44.34 o 
   9   5   0      368.15      412.98     37.38 o 
  10   5   0       65.27       35.37     32.85 o 
  11   5   0       25.54      112.45     61.55 o 
  12   5   0      122.58      171.73     47.83 o 
   0   6   0     1029.86     1220.69    129.46 o 
   1   6   0      871.57      818.14     32.08 o 
   2   6   0     5338.77     5167.25     68.44 o 
   3   6   0      732.90      895.08     33.01 o 
   4   6   0      672.34      741.86     21.41 o 
   5   6   0       99.48      133.11     24.07 o 
   6   6   0      385.31      476.07     45.03 o 
   7   6   0      370.46      353.08     27.72 o 
   8   6   0       32.04       44.88     25.11 o 
   9   6   0       84.99      110.25     28.48 o 
  10   6   0        4.43       28.05     28.50 o 
  11   6   0       74.61       46.82     37.23 o 
  12   6   0       10.23       57.77     40.36 o 
   1   7   0     1283.75     1137.88     40.37 o 
   2   7   0      112.12       92.91     14.60 o 
   3   7   0    22939.20    23631.00    435.82 o 
   4   7   0      359.45      318.26     29.30 o 
   5   7   0     1491.94     1325.54     33.22 o 
   6   7   0       95.58       65.57     20.22 o 
   7   7   0     1465.98     1388.98     59.01 o 
   8   7   0      878.57      892.55     55.60 o 
   9   7   0      505.64      495.83     35.85 o 
  10   7   0      236.03      228.71     44.76 o 
  11   7   0       72.97       91.46     39.08 o 
   0   8   0       42.77       32.17     21.54 o 
   1   8   0     1857.42     1725.98     31.02 o 
   2   8   0       73.94      128.70     12.96 o 
   3   8   0      254.85      284.88     30.15 o 
   4   8   0       16.26        2.21     13.80 o 
   5   8   0       59.64       74.46     21.73 o 
   6   8   0       36.53       31.49     21.47 o 
   7   8   0      104.13       94.08     19.90 o 
   8   8   0       69.03       50.86     16.62 o 
   9   8   0       45.37       27.20     23.53 o 
  10   8   0       49.23       26.05     20.89 o 
  11   8   0        1.62        8.13     20.93 o 
   1   9   0     3219.13     3080.65     53.24 o 
   2   9   0     1082.86     1231.39     41.97 o 
   3   9   0     3517.20     3346.78     62.26 o 
   4   9   0     1973.07     2112.54     53.81 o 
   5   9   0     6067.02     6067.30    105.71 o 
   6   9   0      676.80      675.36     35.73 o 
   7   9   0      667.86      737.29     31.23 o 
   8   9   0      423.03      433.74     31.03 o 
   9   9   0      763.75      860.40     41.05 o 
  10   9   0      249.24      256.28     55.14 o 
  11   9   0      163.20      155.54     42.93 o 
   0  10   0     2582.29     2811.04     96.18 o 
   1  10   0      464.42      460.86     24.97 o 
   2  10   0     1402.08     1258.11     35.94 o 
   3  10   0      108.08      212.72     25.85 o 
   4  10   0      387.69      346.31    133.85 o 
   5  10   0      826.65      813.81     37.88 o 
   6  10   0        6.36        1.34     16.94 o 
   7  10   0      246.09      231.76     28.77 o 
   8  10   0       76.48      102.77     26.05 o 
   9  10   0      106.52      103.75     27.14 o 
  10  10   0        7.43      -10.03     27.05 o 
  11  10   0       50.76       45.48     31.84 o 
   1  11   0     5124.88     5315.04     88.05 o 
   2  11   0       23.99       26.89     18.99 o 
   3  11   0     1106.57     1020.22     45.78 o 
   4  11   0       15.30       10.19     21.31 o 
   5  11   0     2616.93     2649.84     63.36 o 
   6  11   0        1.72        6.33     22.30 o 
   7  11   0       67.53       90.45     23.64 o 
   8  11   0      283.15      313.12     33.05 o 
   9  11   0      305.43      310.62     35.67 o 
  10  11   0      265.68      202.09     30.38 o 
  11  11   0      147.69       82.46     28.94 o 
   0  12   0     4171.40     4016.48    101.37 o 
   1  12   0     1358.20     1335.44     57.38 o 
   2  12   0     2604.01     2522.69     50.82 o 
   3  12   0      473.89      450.19     26.79 o 
   4  12   0      232.74      247.67     37.54 o 
   5  12   0      660.10      711.97     46.19 o 
   6  12   0      378.04      372.56     34.01 o 
   7  12   0      148.13      141.49     28.55 o 
   8  12   0      237.03      232.68     27.99 o 
   9  12   0      183.95      245.30     65.76 o 
  10  12   0      100.88       81.22     32.72 o 
   1  13   0     2248.39     2179.71     56.56 o 
   2  13   0       36.14       48.95     19.31 o 
   3  13   0     1219.12     1246.01     42.00 o 
   4  13   0      217.25      281.07     40.82 o 
   5  13   0      186.74      187.84     27.83 o 
   6  13   0      257.49      202.89     29.05 o 
   7  13   0      107.03      103.54     28.70 o 
   8  13   0      134.89       92.71     30.01 o 
   9  13   0       52.02       24.70     22.74 o 
  10  13   0       44.90       77.03     34.94 o 
   0  14   0      608.08      622.95     45.50 o 
   1  14   0      371.17      398.88     41.40 o 
   2  14   0     1273.49     1183.49     43.65 o 
   3  14   0      130.79      166.25     27.32 o 
   4  14   0      964.63     1178.18    116.98 o 
   5  14   0      899.81      898.36     51.66 o 
   6  14   0      667.73      798.71     33.02 o 
   7  14   0      286.66      253.96     30.62 o 
   8  14   0      385.80      348.79     48.61 o 
   9  14   0      154.19      168.88     33.16 o 
  10  14   0      117.85       60.45     28.77 o 
   1  15   0      274.49      295.28     35.28 o 
   2  15   0     2563.23     2487.93     70.07 o 
   3  15   0        8.32       54.06     24.03 o 
   4  15   0       57.14       72.86     30.43 o 
   5  15   0      402.13      500.57     41.20 o 
   6  15   0        1.40      -11.64     28.96 o 
   7  15   0       49.71       30.97     32.37 o 
   8  15   0        2.10       10.31     26.16 o 
   9  15   0       21.86       29.45     27.14 o 
   0  16   0      287.53      290.77     47.83 o 
   1  16   0       29.63       20.69     27.14 o 
   2  16   0     3182.71     3112.75     79.73 o 
   3  16   0      112.33      133.41     32.86 o 
   4  16   0      510.58      577.17     61.05 o 
   5  16   0       95.85      121.29     39.82 o 
   6  16   0      518.62      493.89     40.20 o 
   7  16   0      261.97      155.40     34.21 o 
   8  16   0      191.91      146.20     31.04 o 
   9  16   0       14.16       42.87     30.43 o 
   1  17   0        7.99      -11.56     24.59 o 
   2  17   0        2.48       -8.11     28.59 o 
   3  17   0      322.79      340.73     34.46 o 
   4  17   0       23.88       -9.76     30.41 o 
   5  17   0       58.58       88.47     35.85 o 
   6  17   0        2.29        7.01     25.73 o 
   7  17   0       10.46       34.76     33.47 o 
   8  17   0        7.48       47.14     32.79 o 
   9  17   0        0.90       23.58     23.78 o 
   0  18   0      528.00      579.60     52.75 o 
   1  18   0       74.64       95.48     27.76 o 
   2  18   0     1669.62     1652.45     51.77 o 
   3  18   0        1.33        2.48     24.45 o 
   4  18   0      768.20      797.01     62.38 o 
   5  18   0      106.32      121.40     34.46 o 
   6  18   0      445.24      494.00     38.26 o 
   7  18   0       13.95       20.32     37.93 o 
   8  18   0        1.16       -4.70     35.07 o 
   1  19   0       82.24       47.23     34.29 o 
   2  19   0      229.19      219.48     46.78 o 
   3  19   0      131.51      125.92     31.33 o 
   4  19   0       22.44       26.05     30.23 o 
   5  19   0      211.56      181.20     42.46 o 
   6  19   0      179.17      133.39     40.31 o 
   7  19   0       78.44       56.19     38.55 o 
   8  19   0        0.32       56.95     36.39 o 
   0  20   0      865.03      763.32     69.83 o 
   1  20   0       92.36       87.75     44.50 o 
   2  20   0      183.13      141.51     46.36 o 
   3  20   0        7.95       12.87     23.97 o 
   4  20   0      179.95      120.13     50.34 o 
   5  20   0       86.39       60.84     33.39 o 
   6  20   0      171.42      118.22     57.50 o 
   7  20   0       44.29       71.99     44.92 o 
   1  21   0      281.72      335.78     44.49 o 
   2  21   0       67.41       95.27     34.53 o 
   3  21   0      157.19       96.13     36.78 o 
   4  21   0       79.46       22.19     38.02 o 
   5  21   0      238.40      196.20     49.11 o 
   6  21   0       17.77       -4.69     44.31 o 
   0  22   0        8.65       26.06     49.46 o 
   1  22   0       35.96       91.74     28.60 o 
   2  22   0        1.89       37.31     34.84 o 
   3  22   0        1.11       -2.23     33.52 o 
   4  22   0       16.71      -26.66     46.16 o 
   5  22   0      155.85      181.35     44.14 o 
   1  23   0      400.96      416.10     71.28 o 
   2  23   0        3.48       -1.92     33.68 o 
   3  23   0      193.06      126.10     38.52 o 
   4  23   0        0.34       99.61     69.68 o 
   0  24   0        0.08        2.78     46.59 o 
   1  24   0        5.12       64.06     51.05 o 
   2  24   0       16.74       55.89     39.53 o 
   3  24   0       15.76       57.09     40.74 o 
   1  25   0       93.73       58.10     71.25 o 
 -12   1   1      226.76      243.91     50.15 o 
 -11   1   1      113.42       73.34     25.10 o 
 -10   1   1      245.03      351.10     37.46 o 
  -9   1   1      396.09      418.67     30.82 o 
  -8   1   1      121.50      151.97     22.11 o 
  -7   1   1     1487.28     1527.66     43.73 o 
  -6   1   1      223.22      219.49     15.60 o 
  -5   1   1       39.73       11.10     11.17 o 
  -4   1   1      321.67      339.99     16.89 o 
  -3   1   1     2269.82     1983.97     30.10 o 
  -2   1   1      692.90      666.23     18.33 o 
   1   1   1       54.20       83.37     16.48 o 
   2   1   1       89.42       99.71     14.18 o 
   3   1   1     9020.71     8300.93     79.02 o 
   4   1   1       26.20        9.70     12.73 o 
   5   1   1     1505.48     1286.22     28.70 o 
   6   1   1      600.78      585.54     26.07 o 
   7   1   1      993.35     1023.22     32.74 o 
   8   1   1      373.10      435.30     24.79 o 
   9   1   1      470.88      537.01     33.15 o 
  10   1   1      354.33      294.14     43.96 o 
  11   1   1       41.59      118.01     33.71 o 
  12   1   1      241.50      310.96     40.76 o 
 -12   2   1       14.64        9.72     34.05 o 
 -11   2   1        4.05        2.12     25.43 o 
 -10   2   1       67.49      121.39     34.91 o 
  -9   2   1      392.03      363.66     36.63 o 
  -8   2   1       97.91      159.39     25.40 o 
  -7   2   1     1567.70     1572.57     34.62 o 
  -6   2   1      372.66      348.26     17.54 o 
  -5   2   1      123.86      139.13     17.17 o 
  -4   2   1      402.19      411.34     46.55 o 
  -3   2   1       25.20       28.33     12.69 o 
  -2   2   1     3445.59     3396.05     51.99 o 
  -1   2   1       46.23        4.13     16.56 o 
   0   2   1      609.16      587.85     20.53 o 
   1   2   1      830.54      855.65     27.92 o 
   2   2   1     1482.44     1274.98     22.05 o 
   3   2   1     4213.38     4137.68     48.20 o 
   4   2   1      440.79      474.60     19.41 o 
   5   2   1      163.45      189.21     20.14 o 
   6   2   1      681.58      733.70     27.65 o 
   7   2   1     1021.01     1114.42     42.88 o 
   8   2   1      243.11      261.07     22.99 o 
   9   2   1        5.17       35.00     17.70 o 
  10   2   1      256.10      250.83     45.78 o 
  11   2   1       12.07        9.90     21.14 o 
  12   2   1       40.51       87.73     29.14 o 
 -12   3   1        8.20       15.51     34.79 o 
 -11   3   1      160.02      193.32     35.37 o 
 -10   3   1      184.37      153.56     26.49 o 
  -9   3   1      704.05      682.81     38.30 o 
  -8   3   1        5.16       27.42     25.58 o 
  -7   3   1     1631.89     1712.05     37.38 o 
  -6   3   1      794.55      803.48     25.02 o 
  -5   3   1       84.82       50.54     15.89 o 
  -4   3   1     7038.27     7160.21     89.26 o 
  -3   3   1      986.98      907.90     28.64 o 
  -2   3   1       10.20       24.51     32.29 o 
  -1   3   1     5803.08     5571.25     85.00 o 
   0   3   1     4594.85     4804.61     71.73 o 
   1   3   1     1692.99     1838.59     41.14 o 
   2   3   1      170.41      171.65     15.38 o 
   3   3   1     3564.11     3814.59     57.20 o 
   4   3   1     3431.48     3500.64     63.67 o 
   5   3   1     2108.31     2136.08     36.50 o 
   6   3   1     1595.27     1540.29     39.19 o 
   7   3   1     3865.69     3885.31     63.93 o 
   8   3   1       65.69       58.42     26.07 o 
   9   3   1       15.08       28.75     23.75 o 
  10   3   1      284.76      297.35     40.84 o 
  11   3   1       63.55       33.42     31.13 o 
  12   3   1      155.02      172.13     46.22 o 
 -12   4   1        3.48       -7.19     29.24 o 
 -11   4   1      146.37       85.93     40.78 o 
 -10   4   1      175.82      231.05     42.23 o 
  -9   4   1      296.46      372.63     37.93 o 
  -8   4   1      417.27      447.68     30.72 o 
  -7   4   1     1087.07     1027.82     36.82 o 
  -6   4   1      865.84      854.91     29.68 o 
  -5   4   1      783.43      886.93     32.73 o 
  -4   4   1     3339.70     3313.02     53.72 o 
  -3   4   1      797.76      928.21     36.49 o 
  -2   4   1      113.36       77.50     18.89 o 
  -1   4   1     1809.44     2052.56     32.31 o 
   0   4   1    13070.73    12054.14    164.09 o 
   1   4   1     7365.56     7351.34    105.52 o 
   2   4   1     9144.26     8555.16    114.55 o 
   3   4   1      111.95      125.77     15.37 o 
   4   4   1     8796.03     8113.60    114.47 o 
   5   4   1       18.63       26.72     22.41 o 
   6   4   1     1835.90     1649.12     41.65 o 
   7   4   1      700.62      697.23     42.51 o 
   8   4   1       38.53       18.31     19.20 o 
   9   4   1        1.45       35.20     22.20 o 
  10   4   1      220.54      184.86     37.71 o 
  11   4   1       89.05       69.60     38.61 o 
 -12   5   1        4.30       18.00     31.42 o 
 -11   5   1       15.52       48.27     38.11 o 
 -10   5   1       90.31      119.17     27.69 o 
  -9   5   1       77.49       75.63     24.75 o 
  -8   5   1      676.83      647.63     48.49 o 
  -7   5   1      575.46      543.39     43.96 o 
  -6   5   1      210.68      299.32     22.59 o 
  -5   5   1     1637.26     1638.76     39.79 o 
  -4   5   1      403.28      396.67     27.66 o 
  -3   5   1     1957.26     1853.26     43.84 o 
  -2   5   1       53.22       22.83     21.70 o 
  -1   5   1       20.53       22.46     15.78 o 
   0   5   1     1690.57     1888.17     38.96 o 
   1   5   1     5820.89     4865.56     67.59 o 
   2   5   1      261.50      247.99     19.21 o 
   3   5   1      669.37      558.18     19.05 o 
   4   5   1     1414.12     1427.45     32.62 o 
   5   5   1     2109.32     1913.91     77.37 o 
   6   5   1     1350.40     1198.92     38.63 o 
   7   5   1      724.84      715.63     47.35 o 
   8   5   1       13.99      -21.71     25.25 o 
   9   5   1       16.45       29.55     29.21 o 
  10   5   1      182.92      161.45     36.08 o 
  11   5   1        9.65       26.77     24.16 o 
 -12   6   1        3.79       35.84     43.55 o 
 -11   6   1      117.30      124.52     36.02 o 
 -10   6   1      170.73       92.93     40.99 o 
  -9   6   1      435.75      404.63     39.50 o 
  -8   6   1       44.97       12.25     22.20 o 
  -7   6   1      106.87      108.02     26.13 o 
  -6   6   1     1987.37     2022.59     42.63 o 
  -5   6   1      281.32      304.45     29.22 o 
  -4   6   1    10576.28    10700.16    162.98 o 
  -3   6   1      892.13     1036.96     44.70 o 
  -2   6   1     4749.66     4424.40     92.47 o 
  -1   6   1     1271.32     1476.73     35.59 o 
   0   6   1      448.85      441.47     20.18 o 
   1   6   1      105.66       94.25     13.57 o 
   2   6   1    11320.64    11268.16    134.12 o 
   3   6   1      290.34      342.34     23.64 o 
   4   6   1     3571.11     3643.62     56.30 o 
   5   6   1      443.04      400.29     22.04 o 
   6   6   1     4341.07     4137.50     81.70 o 
   7   6   1       71.06       86.95     28.59 o 
   8   6   1       20.84       13.75     29.42 o 
   9   6   1       37.22       53.10     33.96 o 
  10   6   1       26.98       10.58     28.24 o 
  11   6   1      140.38      121.88     72.22 o 
 -12   7   1        0.54       62.92     59.78 o 
 -11   7   1        5.76       44.88     29.23 o 
 -10   7   1        5.53       34.87     25.33 o 
  -9   7   1       18.29       12.09     22.64 o 
  -8   7   1       10.52        4.52     24.81 o 
  -7   7   1       12.03       22.88     26.18 o 
  -6   7   1       75.15       93.78     31.33 o 
  -5   7   1       69.26       38.55     15.89 o 
  -4   7   1        1.32       15.49     17.33 o 
  -3   7   1      457.53      435.03     24.16 o 
  -2   7   1    10230.00    10437.41    150.89 o 
  -1   7   1     1666.30     1690.00     34.95 o 
   0   7   1        6.64       15.89     14.36 o 
   1   7   1       25.09       64.24     12.58 o 
   2   7   1       59.41      134.61     28.54 o 
   3   7   1     3197.44     3535.77     61.70 o 
   4   7   1     1028.65     1116.29     27.96 o 
   5   7   1       12.58        2.88     18.46 o 
   6   7   1      117.26      127.08     20.33 o 
   7   7   1       27.14       19.50     13.88 o 
   8   7   1       62.41       32.51     15.99 o 
   9   7   1       15.34       -7.15     28.65 o 
  10   7   1       30.57       13.11     20.56 o 
  11   7   1        2.11       40.17     36.35 o 
 -12   8   1       21.99      -28.70     40.30 o 
 -11   8   1       39.46       46.97     34.11 o 
 -10   8   1      148.44      173.50     44.53 o 
  -9   8   1      333.89      449.42     97.70 o 
  -8   8   1      986.26      932.14     45.95 o 
  -7   8   1      251.11      247.55     41.80 o 
  -6   8   1     2339.18     2213.50     45.12 o 
  -5   8   1     1059.16     1097.50     45.18 o 
  -4   8   1     9239.57     9472.52    163.16 o 
  -3   8   1     1211.13     1066.95     37.33 o 
  -2   8   1    10262.35    10445.56    160.36 o 
  -1   8   1        0.33        8.76     12.71 o 
   0   8   1       44.20        5.79     12.35 o 
   1   8   1      630.75      647.49     22.21 o 
   2   8   1     3454.78     3173.02     49.09 o 
   3   8   1     1028.53      972.38     32.45 o 
   4   8   1     1129.36     1010.98     32.42 o 
   5   8   1      697.26      645.03     32.44 o 
   6   8   1      305.57      329.61     26.53 o 
   7   8   1      595.08      605.56     34.32 o 
   8   8   1      498.82      564.57     44.42 o 
   9   8   1      324.65      364.30     31.58 o 
  10   8   1      156.85      176.53     29.82 o 
  11   8   1       44.38       29.16     31.84 o 
 -11   9   1        0.45       47.54     26.98 o 
 -10   9   1       41.06        6.95     19.25 o 
  -9   9   1       13.60       14.90     20.21 o 
  -8   9   1        0.57      -24.22     24.22 o 
  -7   9   1        0.58       10.99     25.47 o 
  -6   9   1       41.49       46.13     20.83 o 
  -5   9   1      511.61      556.12     28.01 o 
  -4   9   1      288.01      298.03     39.50 o 
  -3   9   1      118.73      180.40     22.11 o 
  -2   9   1     4505.42     5264.76     97.75 o 
  -1   9   1       11.25        5.54     14.63 o 
   0   9   1        0.03        0.40     12.88 o 
   1   9   1      118.62       96.49     16.69 o 
   2   9   1     2529.39     2510.69     41.30 o 
   3   9   1      331.74      307.75     20.98 o 
   4   9   1      138.14      171.17     24.50 o 
   5   9   1      306.27      302.16     25.38 o 
   6   9   1      286.86      260.48     25.11 o 
   7   9   1      337.60      342.99     25.33 o 
   8   9   1       84.40       47.95     22.85 o 
   9   9   1       19.93        9.43     22.95 o 
  10   9   1       30.88       26.52     25.83 o 
  11   9   1        8.25       -4.30     43.10 o 
 -11  10   1       26.63        9.95     58.83 o 
 -10  10   1      230.73      173.52     35.47 o 
  -9  10   1      283.40      196.72     33.31 o 
  -8  10   1     1003.50     1030.08     44.54 o 
  -7  10   1      670.72      805.08     36.97 o 
  -6  10   1      860.26      822.63     36.33 o 
  -5  10   1      400.30      386.19     33.20 o 
  -4  10   1     1675.04     1626.23     58.92 o 
  -3  10   1       97.91      110.25     25.55 o 
  -2  10   1     6710.37     7014.81     99.09 o 
  -1  10   1       41.66       62.36     17.03 o 
   0  10   1      269.07      212.61     19.04 o 
   1  10   1     2748.04     2977.86     81.44 o 
   2  10   1     2072.18     1916.63     45.97 o 
   3  10   1      541.91      508.38     49.10 o 
   4  10   1     3994.42     3779.72     88.73 o 
   5  10   1      164.98      228.65     24.04 o 
   6  10   1      122.56       99.65     22.98 o 
   7  10   1      256.44      315.14     26.08 o 
   8  10   1      598.35      606.23     37.53 o 
   9  10   1      377.22      377.67     43.24 o 
  10  10   1      129.21      157.62     30.32 o 
  11  10   1       25.72       86.52     41.58 o 
 -11  11   1        5.57       81.89     35.55 o 
 -10  11   1       90.05       85.34     30.80 o 
  -9  11   1       55.59       35.99     24.22 o 
  -8  11   1      101.66      100.54     27.61 o 
  -7  11   1      179.17      192.45     22.21 o 
  -6  11   1       11.42       14.35     27.27 o 
  -5  11   1       52.40       16.79     20.61 o 
  -4  11   1       23.28       48.04     32.02 o 
  -3  11   1     3987.74     4056.81     93.49 o 
  -2  11   1      103.88       89.44     27.60 o 
  -1  11   1     3978.31     3712.43    190.53 o 
   0  11   1      216.46      361.00     68.51 o 
   1  11   1     4499.16     4164.86     64.20 o 
   2  11   1      986.02      973.38     38.06 o 
   3  11   1     1468.68     1552.66     61.96 o 
   4  11   1       11.19        6.57     22.90 o 
   5  11   1       12.26        0.61     20.76 o 
   6  11   1     1345.61     1523.49     43.01 o 
   7  11   1       92.04       81.13     21.31 o 
   8  11   1      150.55      164.13     27.69 o 
   9  11   1      100.35       64.33     26.94 o 
  10  11   1       41.93       60.55     42.95 o 
 -11  12   1       13.02       83.05     31.77 o 
 -10  12   1        2.17        3.00     32.02 o 
  -9  12   1      124.52      126.26     33.33 o 
  -8  12   1      237.44      218.94     37.00 o 
  -7  12   1       19.94       33.21     19.79 o 
  -6  12   1       63.18       91.71     33.69 o 
  -5  12   1        4.63      -10.26     26.91 o 
  -4  12   1     1309.80     1249.53     80.44 o 
  -3  12   1        1.11       10.23     16.48 o 
  -2  12   1     4849.17     4634.52     86.14 o 
  -1  12   1       34.87       70.50     19.53 o 
   0  12   1     4224.41     3865.21     74.48 o 
   1  12   1        0.13       -0.28     24.55 o 
   2  12   1     2292.08     2381.02     49.09 o 
   3  12   1       17.90       21.39     15.58 o 
   4  12   1      434.08      484.86     37.80 o 
   5  12   1       44.14       76.28     27.44 o 
   6  12   1      144.20      162.01     29.62 o 
   7  12   1      268.08      224.16     30.39 o 
   8  12   1      155.59      141.01     25.92 o 
   9  12   1      248.42      238.26     34.53 o 
  10  12   1       24.10       73.55     49.89 o 
 -10  13   1       15.93      -20.46     24.69 o 
  -9  13   1      214.74      179.06     38.75 o 
  -8  13   1      161.87      152.41     36.06 o 
  -7  13   1      177.70      184.73     33.14 o 
  -6  13   1      114.27      111.47     27.07 o 
  -5  13   1      435.33      484.14     78.56 o 
  -4  13   1      200.84      233.69     49.24 o 
  -3  13   1      464.37      410.13     42.03 o 
  -2  13   1        0.84      -24.03     24.03 o 
  -1  13   1     2731.06     2735.60     57.90 o 
   0  13   1      225.80      264.26     31.00 o 
   1  13   1     1951.56     1967.19     61.54 o 
   2  13   1      137.09      136.68     41.69 o 
   3  13   1      715.79      651.35     28.91 o 
   4  13   1      351.57      429.68     45.94 o 
   5  13   1      892.13      861.11     45.91 o 
   6  13   1      103.69      175.43     28.25 o 
   7  13   1      423.02      446.91     36.55 o 
   8  13   1      141.10      106.03     31.87 o 
   9  13   1      362.73      292.28     38.82 o 
  10  13   1       53.90      132.13     44.24 o 
 -10  14   1        7.42       -3.93     27.00 o 
  -9  14   1       12.01       40.04     30.36 o 
  -8  14   1       13.31       47.80     28.85 o 
  -7  14   1       10.45       25.09     28.74 o 
  -6  14   1      126.17      129.28     28.28 o 
  -5  14   1       19.59        5.26     39.88 o 
  -4  14   1       45.95        8.53     40.75 o 
  -3  14   1       11.45      -19.54     24.50 o 
  -2  14   1       80.20      115.01     34.96 o 
  -1  14   1       16.39       30.72     21.78 o 
   0  14   1      757.82      764.08     57.52 o 
   1  14   1     2239.47     2258.28     69.95 o 
   2  14   1      532.99      507.17     48.83 o 
   3  14   1       18.23       21.03     25.46 o 
   4  14   1       93.75      108.94     27.22 o 
   5  14   1       25.20      -21.03     21.03 o 
   6  14   1      157.71      145.14     26.12 o 
   7  14   1       14.62       32.52     22.77 o 
   8  14   1       15.49       30.20     25.63 o 
   9  14   1       18.80       41.80     27.52 o 
  10  14   1       17.94      -37.25     65.95 o 
 -10  15   1        8.09       30.98     40.68 o 
  -9  15   1       96.49       74.42     34.37 o 
  -8  15   1       56.70       55.67     28.30 o 
  -7  15   1      264.86      310.19     35.20 o 
  -6  15   1      365.55      421.47     38.63 o 
  -5  15   1     1450.95     1425.89     81.26 o 
  -4  15   1      253.51      236.65     38.17 o 
  -3  15   1      135.63      161.96     26.73 o 
  -2  15   1      204.98      180.29     39.07 o 
  -1  15   1     1040.61     1034.47     49.98 o 
   0  15   1        7.12        7.11     23.46 o 
   1  15   1     3484.97     3513.96     72.10 o 
   2  15   1        8.16       22.73     22.13 o 
   3  15   1       53.80       72.94     27.06 o 
   4  15   1      311.53      416.48     36.92 o 
   5  15   1     1394.77     1395.40     66.81 o 
   6  15   1      595.11      630.55     34.96 o 
   7  15   1      586.33      710.92     48.61 o 
   8  15   1      147.99      156.73     27.14 o 
   9  15   1      116.05       93.82     36.98 o 
  -9  16   1        0.32       -9.17     30.06 o 
  -8  16   1        3.03       18.35     27.82 o 
  -7  16   1        3.57       -3.87     27.73 o 
  -6  16   1       18.96       22.48     27.81 o 
  -5  16   1        8.47       -8.55     30.52 o 
  -4  16   1       12.54        2.61     33.52 o 
  -3  16   1        0.34       -4.24     26.47 o 
  -2  16   1       32.73      -18.16     52.14 o 
  -1  16   1       97.04       74.71     27.38 o 
   0  16   1       87.20       99.44     22.62 o 
   1  16   1     1366.99     1378.02     65.93 o 
   2  16   1      190.38      191.23     30.71 o 
   3  16   1       93.92       85.63     30.05 o 
   4  16   1        3.45       36.66     29.60 o 
   5  16   1       70.61       66.25     32.59 o 
   6  16   1       10.40        8.43     21.34 o 
   7  16   1        3.82       -9.67     23.04 o 
   8  16   1       15.07       26.85     27.18 o 
   9  16   1        4.70        2.96     39.42 o 
  -9  17   1        0.98       43.61     29.40 o 
  -8  17   1       34.27       25.61     27.69 o 
  -7  17   1      407.55      524.85     58.53 o 
  -6  17   1       97.95       90.72     31.65 o 
  -5  17   1      813.35      786.52     61.97 o 
  -4  17   1       68.98       70.79     36.87 o 
  -3  17   1      280.79      341.85     32.53 o 
  -2  17   1       92.44       83.11     28.47 o 
  -1  17   1      482.73      486.10     36.84 o 
   0  17   1       91.98      127.15     27.76 o 
   1  17   1     3852.16     3847.55    103.18 o 
   2  17   1        2.04       -2.33     23.40 o 
   3  17   1      384.77      531.13     53.11 o 
   4  17   1        4.96       32.49     28.10 o 
   5  17   1      858.78      850.59     52.79 o 
   6  17   1      107.29       95.11     34.58 o 
   7  17   1      309.68      253.05     36.36 o 
   8  17   1       56.02       39.63     28.78 o 
  -8  18   1        6.94       35.91     35.69 o 
  -7  18   1      112.26       76.56     33.55 o 
  -6  18   1       66.11       44.40     34.38 o 
  -5  18   1       37.97        0.62     34.35 o 
  -4  18   1       76.11        7.99     52.09 o 
  -3  18   1        9.84       15.75     29.09 o 
  -2  18   1        4.20       -2.91     25.63 o 
  -1  18   1       86.37       37.10     32.02 o 
   0  18   1      424.86      366.23     47.44 o 
   1  18   1        0.61      -21.18     41.30 o 
   2  18   1       19.65        4.17     23.24 o 
   3  18   1       53.46       14.39     30.57 o 
   4  18   1       65.51       78.98     40.89 o 
   5  18   1       51.53       28.99     33.48 o 
   6  18   1      109.34       63.23     35.00 o 
   7  18   1        3.46       -7.69     28.09 o 
   8  18   1        7.33       27.19     30.94 o 
  -8  19   1       37.28       40.83     35.03 o 
  -7  19   1      229.84      256.44     38.22 o 
  -6  19   1       69.75       26.80     32.01 o 
  -5  19   1      342.15      329.16     72.40 o 
  -4  19   1       25.69       -9.04     36.46 o 
  -3  19   1      263.57      296.17     33.17 o 
  -2  19   1        3.48      -20.03     26.85 o 
  -1  19   1      814.50      858.07     52.65 o 
   0  19   1       28.09       17.19     32.59 o 
   1  19   1      404.20      482.56     62.53 o 
   2  19   1       10.64       24.62     31.52 o 
   3  19   1      147.94      139.29     42.89 o 
   4  19   1       85.12       97.74     43.76 o 
   5  19   1      287.15      241.50     49.54 o 
   6  19   1      136.12      132.90     43.87 o 
   7  19   1       88.98       49.73     35.99 o 
  -7  20   1       56.40       19.78     31.57 o 
  -6  20   1      227.42      210.85     48.92 o 
  -5  20   1      101.07       70.36     43.21 o 
  -4  20   1      131.86       93.65     58.93 o 
  -3  20   1      194.33      184.63     32.17 o 
  -2  20   1       36.62       45.69     27.58 o 
  -1  20   1       30.34       19.98     30.07 o 
   0  20   1       45.89       63.16     29.38 o 
   1  20   1      228.87      202.18     30.94 o 
   2  20   1      156.23      121.93     37.99 o 
   3  20   1       65.36       76.12     28.84 o 
   4  20   1      209.58      243.31     45.32 o 
   5  20   1       38.24       82.11     53.86 o 
   6  20   1       83.97       24.96     37.29 o 
   7  20   1       15.79       29.14     28.73 o 
  -7  21   1       97.01      181.98     98.93 o 
  -6  21   1       86.63       86.43     46.69 o 
  -5  21   1       43.22        2.82     56.24 o 
  -4  21   1       54.52       24.86     38.12 o 
  -3  21   1       15.29       15.82     30.54 o 
  -2  21   1        6.11        7.94     30.14 o 
  -1  21   1       37.41       52.44     32.45 o 
   0  21   1        2.91       -2.72     27.64 o 
   1  21   1       68.54      120.35     38.90 o 
   2  21   1        0.52       21.55     33.01 o 
   3  21   1      107.73       59.23     30.58 o 
   4  21   1       95.18       86.61     40.68 o 
   5  21   1       42.96       16.71     43.52 o 
   6  21   1       49.65       51.79     40.58 o 
  -6  22   1        6.32       28.36     56.26 o 
  -5  22   1        0.24        5.51     38.18 o 
  -4  22   1      139.43      128.18     73.39 o 
  -3  22   1        0.58      -24.10     31.99 o 
  -2  22   1      448.62      623.47    133.45 o 
  -1  22   1        2.78       34.68     36.94 o 
   0  22   1      562.56      687.42     83.47 o 
   1  22   1        9.05       23.84     43.10 o 
   2  22   1      285.08      303.75     63.90 o 
   3  22   1       31.30       21.49     28.48 o 
   4  22   1      262.97      252.87     58.36 o 
   5  22   1        0.99       38.76     42.80 o 
  -5  23   1        1.63     -106.87    106.87 o 
  -4  23   1        0.22      -40.63     40.63 o 
  -3  23   1       15.36       -3.61     37.47 o 
  -2  23   1       43.89       39.10     36.58 o 
  -1  23   1       24.90       35.78     47.97 o 
   0  23   1       10.97        0.36     42.11 o 
   1  23   1       18.38       55.89     38.49 o 
   2  23   1        8.62       -8.48     31.35 o 
   3  23   1       14.47       23.33     29.29 o 
   4  23   1       46.52      102.78     42.44 o 
  -3  24   1        4.19      -23.44     35.29 o 
  -2  24   1      138.80      187.24     60.63 o 
  -1  24   1        5.62        2.52     39.06 o 
   0  24   1      653.69      784.14     60.86 o 
   1  24   1        8.31      -15.72     28.94 o 
   2  24   1      221.31      107.37     71.08 o 
   3  24   1        3.33        0.03     31.97 o 
  -1  25   1        0.14      -74.48     74.48 o 
   0  25   1        3.01       20.84     48.72 o 
 -12   0   2       58.73      -38.77     47.60 o 
 -11   0   2      328.11      322.15     61.51 o 
 -10   0   2      539.72      532.09    129.60 o 
  -9   0   2      233.55      296.52     40.99 o 
  -8   0   2      149.28      132.90     30.86 o 
  -7   0   2      211.10      225.26     31.26 o 
  -6   0   2      828.59      829.01     43.45 o 
  -5   0   2      150.58      145.35     19.39 o 
  -4   0   2     4134.37     3872.84     74.50 o 
  -3   0   2      106.60      132.94     22.03 o 
  -2   0   2     1459.61     2086.22    235.72 o 
  -1   0   2     1420.01     1417.26     41.05 o 
   0   0   2    21093.23    21023.10    538.62 o 
   1   0   2     2970.59     2461.69     39.30 o 
   2   0   2      165.21      166.71     23.09 o 
   3   0   2      676.51      793.47     23.29 o 
   4   0   2       72.97      146.50     20.77 o 
   5   0   2     1054.95     1055.06     31.74 o 
   6   0   2     2607.24     2920.69    101.85 o 
   7   0   2      217.85      202.46     34.34 o 
   8   0   2      540.33      710.59     75.38 o 
   9   0   2      357.26      379.51     46.96 o 
  10   0   2       97.08       81.10     56.88 o 
  11   0   2      386.39      433.45     78.48 o 
 -12   1   2       11.63      -28.40     49.01 o 
 -11   1   2       65.56      129.84     35.78 o 
 -10   1   2       21.60       50.74     19.78 o 
  -9   1   2      194.35      164.44     28.04 o 
  -8   1   2      303.99      212.39     27.17 o 
  -7   1   2      395.16      417.59     23.09 o 
  -6   1   2       13.85       -8.67     12.57 o 
  -5   1   2       84.71       85.65     16.08 o 
  -4   1   2     4376.52     4653.80     51.00 o 
  -3   1   2      675.32      595.07     14.76 o 
  -2   1   2     5798.11     5971.59    150.29 o 
  -1   1   2     1813.69     1498.70     39.63 o 
   0   1   2      812.16      637.93     17.89 o 
   1   1   2     8227.51     8024.84    136.83 o 
   2   1   2      319.43      392.12     13.38 o 
   3   1   2      720.55      577.20     14.35 o 
   4   1   2     1799.93     1690.16     40.90 o 
   5   1   2       11.07        9.31     13.09 o 
   6   1   2      529.52      636.93     41.29 o 
   7   1   2       72.54       51.43     17.78 o 
   8   1   2      131.58      122.07     26.18 o 
   9   1   2        8.05       30.18     22.14 o 
  10   1   2        1.20       29.75     34.20 o 
  11   1   2       18.43      -13.67     30.16 o 
 -12   2   2       52.14       98.65     31.52 o 
 -11   2   2      203.07      199.83     31.39 o 
 -10   2   2      161.89      158.04     32.93 o 
  -9   2   2       66.54       46.26     21.64 o 
  -8   2   2     1842.01     1906.22     45.28 o 
  -7   2   2      749.70      788.55     29.52 o 
  -6   2   2     1266.85     1117.26     29.48 o 
  -5   2   2      841.55      831.59     26.27 o 
  -4   2   2     4785.50     4906.78     57.54 o 
  -3   2   2       68.20       78.91     16.69 o 
  -2   2   2       24.17       -6.17     32.25 o 
  -1   2   2     4515.38     4547.64     62.86 o 
   0   2   2    24585.10    25273.52    294.05 o 
   1   2   2       82.84       78.75     17.82 o 
   2   2   2     3612.83     3133.55    134.86 o 
   3   2   2      745.26      830.49     14.61 o 
   4   2   2       54.28       18.07     11.81 o 
   5   2   2       29.17       41.97     14.89 o 
   6   2   2     1585.99     1449.32     41.29 o 
   7   2   2      303.98      295.35     22.30 o 
   8   2   2      727.34      760.42     32.19 o 
   9   2   2      250.54      168.80     38.03 o 
  10   2   2      154.36      167.59     29.55 o 
  11   2   2      133.15      120.42     32.96 o 
 -12   3   2        2.47       96.07     42.06 o 
 -11   3   2      168.10      210.78     30.63 o 
 -10   3   2        0.73       -0.85     21.43 o 
  -9   3   2        9.66       46.28     27.06 o 
  -8   3   2      373.42      462.22     32.63 o 
  -7   3   2      697.66      649.21     29.42 o 
  -6   3   2       12.64       -6.41     14.80 o 
  -5   3   2     4555.41     4333.45     65.31 o 
  -4   3   2       67.46       28.63     13.05 o 
  -3   3   2      848.53      714.83     22.65 o 
  -2   3   2     5863.98     5824.74    131.84 o 
  -1   3   2      851.53      597.66     28.93 o 
   0   3   2      370.61      479.58     17.93 o 
   1   3   2       34.42       35.83     11.44 o 
   2   3   2      431.40      520.08     20.37 o 
   3   3   2      248.45      274.71     13.36 o 
   4   3   2       60.61       15.98     11.30 o 
   5   3   2      584.66      648.94     25.20 o 
   6   3   2     1657.42     1731.38     34.18 o 
   7   3   2       11.68       -4.93     20.94 o 
   8   3   2      706.04      628.68     28.66 o 
   9   3   2      151.73      171.52     23.03 o 
  10   3   2       34.50       23.73     28.88 o 
  11   3   2       30.40       20.71     31.85 o 
 -12   4   2       25.47       41.31     39.86 o 
 -11   4   2      140.54      124.30     35.06 o 
 -10   4   2        1.29       40.31     32.43 o 
  -9   4   2       14.99       15.61     25.60 o 
  -8   4   2     1624.40     1702.86     44.63 o 
  -7   4   2      467.84      489.59     30.29 o 
  -6   4   2     3242.79     3281.51     51.33 o 
  -5   4   2     2535.65     2537.17     50.96 o 
  -4   4   2     2719.83     2536.47     42.99 o 
  -3   4   2      621.19      541.48     31.48 o 
  -2   4   2     3196.05     2724.92     96.25 o 
  -1   4   2      544.83      545.13     28.58 o 
   0   4   2      186.98      259.20     17.44 o 
   1   4   2      656.22      557.11     15.14 o 
   2   4   2      729.25      608.12     46.37 o 
   3   4   2     3041.54     2891.19     42.77 o 
   4   4   2      427.49      377.04     21.13 o 
   5   4   2     1555.12     1574.25     39.33 o 
   6   4   2     1224.73     1299.02     35.13 o 
   7   4   2      111.62       93.84     24.17 o 
   8   4   2      422.89      428.15     38.75 o 
   9   4   2      245.31      204.97     32.73 o 
  10   4   2      109.36       67.86     32.31 o 
  11   4   2        8.57       36.86     35.45 o 
 -12   5   2       97.89      129.31     39.05 o 
 -11   5   2       56.91       71.34     32.15 o 
 -10   5   2        1.09        0.63     26.36 o 
  -9   5   2      107.96      145.83     23.76 o 
  -8   5   2      483.44      527.42     41.48 o 
  -7   5   2     2119.75     1998.26     65.29 o 
  -6   5   2      118.05      105.03     23.27 o 
  -5   5   2     1901.65     1833.02     40.71 o 
  -4   5   2      211.68      198.43     18.28 o 
  -3   5   2     7869.44     8124.06    176.66 o 
  -2   5   2       27.46       19.64     17.13 o 
  -1   5   2     8170.30     8027.96    106.87 o 
   0   5   2       56.11       51.00     12.05 o 
   1   5   2     2980.31     2743.70     47.58 o 
   2   5   2      674.31      796.20     28.12 o 
   3   5   2     8136.18     8142.41     82.03 o 
   4   5   2      141.22      142.30     12.24 o 
   5   5   2     1819.22     1742.64     39.86 o 
   6   5   2      486.86      415.49     37.02 o 
   7   5   2      574.55      515.95     35.72 o 
   8   5   2      218.44      178.84     23.30 o 
   9   5   2      159.83      110.74     23.21 o 
  10   5   2      217.89      249.83     31.55 o 
  11   5   2        0.67       12.59     41.24 o 
 -12   6   2        0.78      118.47     63.51 o 
 -11   6   2       60.37       42.19     39.74 o 
 -10   6   2        0.27        4.42     31.10 o 
  -9   6   2       35.86       34.04     30.59 o 
  -8   6   2       76.47      105.40     32.03 o 
  -7   6   2      520.82      566.45     35.93 o 
  -6   6   2       76.26       59.49     25.27 o 
  -5   6   2      128.97      142.58     20.85 o 
  -4   6   2      111.65      130.48     24.61 o 
  -3   6   2      811.20      831.09     45.50 o 
  -2   6   2     1313.12     1340.01     35.04 o 
  -1   6   2      569.09      464.37     53.32 o 
   0   6   2     1193.91     1178.96     37.11 o 
   1   6   2     3218.41     3388.47     53.64 o 
   2   6   2     1195.60     1184.69     23.08 o 
   3   6   2       45.68       64.58     13.20 o 
   4   6   2     1737.27     1745.48     27.11 o 
   5   6   2        8.86        4.67     15.06 o 
   6   6   2      130.32      120.05     21.17 o 
   7   6   2      443.55      478.27     44.79 o 
   8   6   2       57.33       47.02     24.85 o 
   9   6   2       30.32       73.22     29.14 o 
  10   6   2        3.61      -12.17     28.00 o 
  11   6   2       11.46       65.19     52.25 o 
 -12   7   2       25.71       70.25     43.42 o 
 -11   7   2       17.30       37.20     28.76 o 
 -10   7   2       88.60      116.93     32.14 o 
  -9   7   2      100.42      115.01     29.94 o 
  -8   7   2       85.05       90.05     31.43 o 
  -7   7   2     1695.04     1695.22     57.58 o 
  -6   7   2      452.40      517.99     33.81 o 
  -5   7   2     2127.50     1913.43     48.39 o 
  -4   7   2      583.99      607.07     25.21 o 
  -3   7   2     8199.37     7254.46    131.30 o 
  -2   7   2      106.91       72.95     22.84 o 
  -1   7   2      105.42       71.53     18.96 o 
   0   7   2      627.72      656.22     34.92 o 
   1   7   2     6089.16     5509.31     67.82 o 
   2   7   2     1234.03     1338.82     28.13 o 
   3   7   2    12809.83    13736.68    306.56 o 
   4   7   2     1375.52     1392.98     29.43 o 
   5   7   2     2267.53     2246.00     41.81 o 
   6   7   2       17.51       48.71     21.60 o 
   7   7   2      120.18      142.19     20.57 o 
   8   7   2      526.57      484.13     25.72 o 
   9   7   2      104.67      110.60     21.62 o 
  10   7   2       80.78       43.03     22.58 o 
  11   7   2       17.97       57.92     31.72 o 
 -12   8   2        0.54       64.60     36.96 o 
 -11   8   2        0.18      -27.62     34.56 o 
 -10   8   2       24.60       28.50     33.61 o 
  -9   8   2       14.53       -3.87     32.10 o 
  -8   8   2       88.21       72.01     23.91 o 
  -7   8   2        0.36       10.18     26.46 o 
  -6   8   2      158.06      139.83     36.51 o 
  -5   8   2      613.76      672.04     32.46 o 
  -4   8   2     1084.71     1094.66     42.08 o 
  -3   8   2     1264.16     1399.18     46.88 o 
  -2   8   2      455.29      426.15     19.66 o 
  -1   8   2        0.79       -5.93     14.81 o 
   0   8   2     1185.17     1126.13     30.76 o 
   1   8   2    11926.44    11996.84    169.28 o 
   2   8   2     1144.50     1157.28     39.21 o 
   3   8   2      406.52      336.85     22.88 o 
   4   8   2      291.61      322.74     18.59 o 
   5   8   2      200.63      191.63     18.57 o 
   6   8   2        0.52        4.11     14.55 o 
   7   8   2        3.07       10.18     15.35 o 
   8   8   2        3.86       20.90     18.86 o 
   9   8   2        7.36       24.55     20.05 o 
  10   8   2       11.83       83.91     37.65 o 
  11   8   2        5.40       97.98     65.18 o 
 -11   9   2      105.67       52.72     33.32 o 
 -10   9   2      186.98      223.25     60.45 o 
  -9   9   2      446.50      502.05     40.48 o 
  -8   9   2      348.43      240.98     46.64 o 
  -7   9   2        9.70       12.08     19.44 o 
  -6   9   2      103.90       67.86     19.97 o 
  -5   9   2     1568.79     1579.64     45.67 o 
  -4   9   2      948.56      878.93     40.32 o 
  -3   9   2     2300.54     2069.65     53.74 o 
  -2   9   2      213.27      227.25     21.91 o 
  -1   9   2       93.32      195.46     31.75 o 
   0   9   2       22.24       23.69     15.63 o 
   1   9   2     5462.55     5616.42     81.23 o 
   2   9   2     1468.30     1357.67     34.98 o 
   3   9   2     2938.09     3051.14     58.74 o 
   4   9   2     1299.08     1295.10     39.46 o 
   5   9   2     1752.26     1768.28     41.15 o 
   6   9   2     1041.53     1003.71     30.17 o 
   7   9   2      952.34      878.80     30.68 o 
   8   9   2      358.63      385.69     33.22 o 
   9   9   2      338.62      293.40     31.23 o 
  10   9   2       82.89      112.50     54.87 o 
 -11  10   2       24.17      -12.25     30.38 o 
 -10  10   2       33.68      133.32     37.56 o 
  -9  10   2        0.79       35.87     26.01 o 
  -8  10   2      129.56       92.58     27.93 o 
  -7  10   2      808.40      769.99     60.34 o 
  -6  10   2        0.99      -14.84     19.73 o 
  -5  10   2        0.13       14.49     23.63 o 
  -4  10   2      861.98      838.37     38.37 o 
  -3  10   2       48.16       34.66     23.84 o 
  -2  10   2     2023.20     1965.12     56.15 o 
  -1  10   2      127.57      157.37     19.79 o 
   0  10   2     2366.40     2288.90     47.61 o 
   1  10   2       69.38      135.44     20.92 o 
   2  10   2     1026.81      991.67     29.49 o 
   3  10   2       30.61       18.54     24.29 o 
   4  10   2       51.20       43.38     23.09 o 
   5  10   2        5.81        8.60     19.49 o 
   6  10   2       60.92       77.02     22.87 o 
   7  10   2        6.50       18.79     20.33 o 
   8  10   2       34.50       23.23     19.11 o 
   9  10   2       76.87       82.30     22.19 o 
  10  10   2        7.85       18.16     40.99 o 
 -11  11   2       28.65       64.92     31.86 o 
 -10  11   2      193.74      185.95     29.69 o 
  -9  11   2      369.90      311.34     31.71 o 
  -8  11   2      239.50      223.82     33.45 o 
  -7  11   2      321.46      295.75     35.55 o 
  -6  11   2       26.24       43.31     21.54 o 
  -5  11   2     1352.44     1264.96     69.03 o 
  -4  11   2       29.19       11.85     31.91 o 
  -3  11   2     1797.69     1766.16    149.43 o 
  -2  11   2      206.08      267.41     28.56 o 
  -1  11   2     5434.69     5251.87     90.12 o 
   0  11   2       24.42       35.71     17.13 o 
   1  11   2     4780.52     4733.96     85.68 o 
   2  11   2       51.52       48.72     19.45 o 
   3  11   2     1499.68     1362.07     59.75 o 
   4  11   2      120.82      108.11     23.17 o 
   5  11   2       81.74       93.53     22.47 o 
   6  11   2      110.21      136.32     21.26 o 
   7  11   2      601.47      604.59     32.23 o 
   8  11   2      289.21      283.58     34.72 o 
   9  11   2       49.69       41.00     32.92 o 
  10  11   2       28.24      102.01     77.65 o 
 -11  12   2       23.77      -16.21     36.18 o 
 -10  12   2      133.20      121.58     35.56 o 
  -9  12   2      114.10      147.37     29.22 o 
  -8  12   2      107.30      100.39     22.91 o 
  -7  12   2      491.68      542.71     36.89 o 
  -6  12   2      142.24      167.20     29.14 o 
  -5  12   2       47.05       49.13     37.34 o 
  -4  12   2     1282.40     1315.15     80.40 o 
  -3  12   2        5.81      -27.40     27.40 o 
  -2  12   2     2224.58     2130.98     78.71 o 
  -1  12   2      497.73      523.12     32.88 o 
   0  12   2     1778.91     1793.77     49.86 o 
   1  12   2        2.90       26.08     18.77 o 
   2  12   2     2620.56     2813.34     59.32 o 
   3  12   2       31.26       32.78     14.82 o 
   4  12   2       15.21       12.60     28.59 o 
   5  12   2        1.09        0.76     18.77 o 
   6  12   2      284.11      317.18     26.29 o 
   7  12   2      153.43      110.45     22.27 o 
   8  12   2      118.43       93.61     25.87 o 
   9  12   2       51.54       33.55     38.36 o 
  10  12   2        1.56       89.65     56.80 o 
 -10  13   2       65.62       49.48     32.37 o 
  -9  13   2       17.02       48.53     26.89 o 
  -8  13   2      105.58      115.17     28.75 o 
  -7  13   2        1.21        0.08     24.11 o 
  -6  13   2        1.28      -17.72     27.00 o 
  -5  13   2      129.36      128.09     49.56 o 
  -4  13   2        0.13       -1.17     30.67 o 
  -3  13   2     1933.78     1864.08     60.29 o 
  -2  13   2      589.45      687.09     30.93 o 
  -1  13   2     1008.27     1020.02     42.23 o 
   0  13   2       78.60       94.10     24.59 o 
   1  13   2     1884.07     1894.27     57.99 o 
   2  13   2      414.18      438.13     32.88 o 
   3  13   2      418.79      422.74     32.21 o 
   4  13   2        0.40      -12.96     29.70 o 
   5  13   2      338.24      435.74     31.40 o 
   6  13   2       69.47       35.17     22.33 o 
   7  13   2       30.49        2.04     25.40 o 
   8  13   2       59.25       39.78     20.70 o 
   9  13   2        0.41       79.36     38.25 o 
 -10  14   2      192.23      189.11     43.13 o 
  -9  14   2       65.91      107.65     41.13 o 
  -8  14   2      452.78      536.73     68.65 o 
  -7  14   2      343.16      351.67     28.18 o 
  -6  14   2     1066.85     1037.33     57.01 o 
  -5  14   2      327.03      307.37     36.73 o 
  -4  14   2       44.23       -2.92     42.66 o 
  -3  14   2        0.72      -11.36     22.97 o 
  -2  14   2     2101.89     2173.07     52.27 o 
  -1  14   2      301.37      327.43     28.69 o 
   0  14   2     2345.02     2413.28     70.91 o 
   1  14   2       56.82       78.37     28.18 o 
   2  14   2       86.92      107.68     28.79 o 
   3  14   2      165.62      159.86     29.26 o 
   4  14   2      999.51      989.19     57.56 o 
   5  14   2      474.97      456.53     38.44 o 
   6  14   2      110.85       98.38     24.84 o 
   7  14   2      177.58      185.10     26.08 o 
   8  14   2      281.64      179.00     36.27 o 
   9  14   2       21.80       48.62     47.39 o 
 -10  15   2        1.47       19.04     35.16 o 
  -9  15   2       26.27      -28.32     28.32 o 
  -8  15   2        0.33       58.14     28.94 o 
  -7  15   2       34.38       62.35     37.93 o 
  -6  15   2      167.56      154.51     32.49 o 
  -5  15   2       52.61        4.06     42.83 o 
  -4  15   2        0.74       32.85     37.02 o 
  -3  15   2       50.09       62.15     27.19 o 
  -2  15   2     1680.73     1578.97     52.89 o 
  -1  15   2      343.17      354.16     32.87 o 
   0  15   2      124.33      136.86     26.57 o 
   1  15   2       43.71       61.82     32.40 o 
   2  15   2        0.44       13.90     29.18 o 
   3  15   2        5.58       13.66     21.33 o 
   4  15   2       17.66       -9.65     29.47 o 
   5  15   2       33.23        4.01     26.64 o 
   6  15   2        0.10      -18.81     27.67 o 
   7  15   2       16.32        7.94     22.12 o 
   8  15   2       15.25       -9.91     41.03 o 
   9  15   2       15.01        8.15     44.46 o 
  -9  16   2       48.20       36.08     37.93 o 
  -8  16   2      312.65      286.62     36.06 o 
  -7  16   2      110.71       98.42     43.54 o 
  -6  16   2     1113.37     1144.83     73.34 o 
  -5  16   2       26.37       19.56     33.83 o 
  -4  16   2      278.37      377.36     44.97 o 
  -3  16   2        1.88        8.31     28.38 o 
  -2  16   2     3917.97     3965.42    107.71 o 
  -1  16   2      145.95      159.16     25.54 o 
   0  16   2      333.94      353.97     43.47 o 
   1  16   2        0.78      -18.93     31.45 o 
   2  16   2      188.60      296.45     42.48 o 
   3  16   2      290.99      304.15     29.66 o 
   4  16   2      944.81      961.58     55.42 o 
   5  16   2      335.68      415.88     40.59 o 
   6  16   2      544.15      591.57     37.92 o 
   7  16   2       72.55       92.95     40.35 o 
   8  16   2       25.77      -19.17     43.97 o 
  -9  17   2        0.24       28.06     30.91 o 
  -8  17   2        6.13       10.65     34.33 o 
  -7  17   2        2.15        0.57     29.42 o 
  -6  17   2        5.41       66.22     48.16 o 
  -5  17   2        0.98      -31.47     45.13 o 
  -4  17   2      167.30      116.74     42.81 o 
  -3  17   2        1.41       12.37     24.76 o 
  -2  17   2      455.14      520.70     33.73 o 
  -1  17   2      531.93      460.83     32.38 o 
   0  17   2       55.43       58.72     30.08 o 
   1  17   2       25.93       55.21     24.20 o 
   2  17   2        2.47       13.70     24.42 o 
   3  17   2      190.67      169.88     32.30 o 
   4  17   2        1.80      -18.04     30.10 o 
   5  17   2        0.86      -11.34     35.02 o 
   6  17   2       55.15       23.76     28.44 o 
   7  17   2        0.22        7.05     26.41 o 
   8  17   2        0.81       28.87     46.96 o 
  -8  18   2      152.72      152.37     34.89 o 
  -7  18   2       78.76       85.23     38.30 o 
  -6  18   2      326.55      438.95    123.76 o 
  -5  18   2       22.30       11.09     36.41 o 
  -4  18   2      102.85      133.18     42.35 o 
  -3  18   2       88.25       53.13     34.11 o 
  -2  18   2      810.42      833.09     87.00 o 
  -1  18   2       55.88       71.47     29.08 o 
   0  18   2     1023.52     1070.28     44.51 o 
   1  18   2        1.22       -2.69     22.26 o 
   2  18   2      554.93      644.09     46.98 o 
   3  18   2        3.81       -4.70     25.10 o 
   4  18   2      669.10      846.15     56.17 o 
   5  18   2       42.47       29.31     43.56 o 
   6  18   2      353.89      361.97     72.20 o 
   7  18   2       47.63       60.08     52.90 o 
  -8  19   2        0.93       71.20     39.49 o 
  -7  19   2      145.07      132.70     38.34 o 
  -6  19   2       31.97       12.23     43.82 o 
  -5  19   2      168.14      130.60     42.87 o 
  -4  19   2        0.32      -41.89     41.89 o 
  -3  19   2      135.46       86.85     31.55 o 
  -2  19   2      290.73      301.20     42.45 o 
  -1  19   2       57.82       61.39     33.53 o 
   0  19   2       10.55       -5.96     29.55 o 
   1  19   2        2.56       15.77     32.30 o 
   2  19   2      120.36      115.96     28.43 o 
   3  19   2        9.75       15.81     22.48 o 
   4  19   2      141.07       93.31     37.73 o 
   5  19   2      220.27      254.77     48.62 o 
   6  19   2      165.39      107.49     31.85 o 
   7  19   2       41.95      137.51    103.55 o 
  -7  20   2       49.00       50.40     39.69 o 
  -6  20   2      167.17      176.97     51.03 o 
  -5  20   2       77.26       74.42     49.56 o 
  -4  20   2      121.18      141.74     48.18 o 
  -3  20   2        0.76       24.31     30.05 o 
  -2  20   2      114.69      132.08     41.34 o 
  -1  20   2        3.25       24.40     34.71 o 
   0  20   2      190.81      217.49     47.10 o 
   1  20   2        5.24      -29.38     37.84 o 
   2  20   2       54.68       67.26     39.74 o 
   3  20   2        3.50       -1.77     21.53 o 
   4  20   2       93.55       97.04     33.42 o 
   5  20   2      194.36      149.99     48.05 o 
   6  20   2      185.75      166.28     45.60 o 
  -7  21   2       14.32      -47.63     93.43 o 
  -6  21   2       10.42      -15.41     46.36 o 
  -5  21   2      202.67      213.82     62.78 o 
  -4  21   2       20.54       36.12     57.22 o 
  -3  21   2      136.21       39.37     32.88 o 
  -2  21   2       34.33       38.49     33.18 o 
  -1  21   2      199.82      293.02     66.70 o 
   0  21   2       42.46       51.61     32.75 o 
   1  21   2      236.99      232.85     42.65 o 
   2  21   2       70.55       89.69     33.52 o 
   3  21   2      188.41      152.89     52.97 o 
   4  21   2       26.98       28.97     34.10 o 
   5  21   2       64.25       44.04     36.19 o 
   6  21   2       25.41       31.76     57.40 o 
  -6  22   2        7.17       27.76     66.26 o 
  -5  22   2       65.52       67.75     53.64 o 
  -4  22   2       56.26      167.21    103.18 o 
  -3  22   2        1.49       36.27     45.02 o 
  -2  22   2       26.93       14.88     39.14 o 
  -1  22   2        9.77       32.91     45.19 o 
   0  22   2       30.65       47.21     45.87 o 
   1  22   2       36.28       75.39     35.91 o 
   2  22   2       14.52       -3.52     33.34 o 
   3  22   2       15.07        8.90     24.15 o 
   4  22   2        2.73      -16.94     44.91 o 
   5  22   2       36.09      -14.25     42.28 o 
  -5  23   2      175.81      106.26     78.17 o 
  -4  23   2        1.60      114.51    112.34 o 
  -3  23   2      286.25      151.49     54.47 o 
  -2  23   2        0.26       26.37     49.19 o 
  -1  23   2      731.00      810.23     69.27 o 
   0  23   2        0.59       -8.39     36.68 o 
   1  23   2      334.15      370.61     71.82 o 
   2  23   2        0.99       61.07     47.93 o 
   3  23   2      128.27      118.23     34.77 o 
  -3  24   2        5.57       -1.48     41.69 o 
  -2  24   2        8.45       50.53     37.68 o 
  -1  24   2        2.08      -13.67     32.83 o 
   0  24   2       12.80       16.06     39.78 o 
   1  24   2        5.76       17.48     33.83 o 
   2  24   2       11.83       71.25     32.10 o 
 -12   1   3      132.83      211.50     57.63 o 
 -11   1   3       92.66       46.33     27.33 o 
 -10   1   3      135.44      115.96     32.13 o 
  -9   1   3      245.95      250.28     32.08 o 
  -8   1   3      320.23      269.88     40.04 o 
  -7   1   3     2490.05     2568.82     57.61 o 
  -6   1   3      414.97      396.25     21.96 o 
  -5   1   3     3911.64     3818.79     54.16 o 
  -4   1   3       13.63       17.31     13.46 o 
  -3   1   3     3674.52     3389.78     48.41 o 
  -2   1   3      521.39      569.90     34.15 o 
  -1   1   3   177733.08   198939.83   6380.47 o 
   0   1   3      380.27      402.72     27.71 o 
   1   1   3     6844.67     6569.98     67.86 o 
   2   1   3       37.80       36.69      7.11 o 
   3   1   3     3491.32     3494.04     57.35 o 
   4   1   3      274.06      297.15     15.02 o 
   5   1   3     2861.16     2872.40     39.91 o 
   6   1   3      766.52      831.75     26.77 o 
   7   1   3      599.63      699.00     30.61 o 
   8   1   3      292.09      259.05     36.35 o 
   9   1   3       88.31       86.28     24.21 o 
  10   1   3      245.94      226.06     36.38 o 
  11   1   3       13.35       28.07     66.94 o 
 -12   2   3       43.12       47.73     32.93 o 
 -11   2   3        6.96       14.01     34.38 o 
 -10   2   3       81.80       41.74     22.49 o 
  -9   2   3      239.99      200.40     24.74 o 
  -8   2   3      158.59      143.26     22.70 o 
  -7   2   3      467.85      507.37     26.27 o 
  -6   2   3      702.27      657.30     23.72 o 
  -5   2   3       82.31       62.18     13.03 o 
  -4   2   3      703.71      657.58     25.86 o 
  -3   2   3      484.59      396.08     29.09 o 
  -2   2   3     3384.92     3013.83     58.59 o 
  -1   2   3     1430.82     1594.97    140.31 o 
   0   2   3     5214.48     5142.60     63.17 o 
   1   2   3      237.35      262.45     10.38 o 
   2   2   3       15.53       19.59     13.83 o 
   3   2   3     1039.35      975.47     22.65 o 
   4   2   3      897.38      937.85     19.45 o 
   5   2   3      774.95      716.37     21.90 o 
   6   2   3      180.79      181.93     18.12 o 
   7   2   3     1367.46     1277.81     33.61 o 
   8   2   3       55.46       63.32     19.45 o 
   9   2   3        4.07       40.20     23.75 o 
  10   2   3      125.98      102.46     32.43 o 
  11   2   3       15.58       84.11     95.81 o 
 -12   3   3       23.88      104.81     42.75 o 
 -11   3   3       25.42      -18.16     22.70 o 
 -10   3   3      160.97      145.19     27.90 o 
  -9   3   3     1493.87     1485.42     56.48 o 
  -8   3   3      105.10      105.42     28.85 o 
  -7   3   3     2835.15     2993.92     68.14 o 
  -6   3   3      571.61      636.38     30.51 o 
  -5   3   3     2658.36     2707.96     41.11 o 
  -4   3   3     1711.43     1693.25     38.37 o 
  -3   3   3     7500.81     6873.55    126.03 o 
  -2   3   3        0.56        8.73     18.26 o 
  -1   3   3     5565.58     5413.65     91.42 o 
   0   3   3     1576.31     1462.61     22.25 o 
   1   3   3     4568.29     4138.29     46.84 o 
   2   3   3     5034.66     4766.39     70.00 o 
   3   3   3     1334.75     1264.28     31.35 o 
   4   3   3     2075.31     1841.78     47.34 o 
   5   3   3     2864.07     2995.16     48.56 o 
   6   3   3      597.42      510.84     25.14 o 
   7   3   3     2334.34     2100.98     41.09 o 
   8   3   3      344.32      375.11     23.49 o 
   9   3   3       68.84      101.72     26.78 o 
  10   3   3       61.34      105.13     33.71 o 
  11   3   3       49.99       42.19     41.63 o 
 -12   4   3       32.73      -41.18     42.75 o 
 -11   4   3        0.66        1.91     29.79 o 
 -10   4   3      329.29      297.11     35.36 o 
  -9   4   3      316.11      270.82     34.04 o 
  -8   4   3      602.38      688.11     36.56 o 
  -7   4   3      842.34      912.27     45.54 o 
  -6   4   3     2889.89     2859.48     59.31 o 
  -5   4   3       39.88       41.28     13.85 o 
  -4   4   3     2873.51     2863.71     53.97 o 
  -3   4   3       81.27       90.94     10.75 o 
  -2   4   3     1601.46     1636.50     29.92 o 
  -1   4   3      574.52      603.53     21.64 o 
   0   4   3     1714.65     1686.68     25.38 o 
   1   4   3      214.59      242.05     12.32 o 
   2   4   3     3949.27     3904.54     60.25 o 
   3   4   3      247.39      277.21     20.52 o 
   4   4   3     2016.38     1927.54     43.24 o 
   5   4   3     1342.50     1340.77     28.58 o 
   6   4   3      671.59      651.99     37.95 o 
   7   4   3      593.38      554.14     27.57 o 
   8   4   3      185.21      216.97     27.83 o 
   9   4   3       37.81       33.14     27.47 o 
  10   4   3       41.19       14.89     36.32 o 
  11   4   3       90.41       38.27     35.30 o 
 -12   5   3       29.64       94.21     29.81 o 
 -11   5   3       13.82       -1.47     31.22 o 
 -10   5   3      148.85      109.79     30.51 o 
  -9   5   3      606.71      649.07     48.65 o 
  -8   5   3      412.65      479.27     47.17 o 
  -7   5   3      734.79      705.90     35.60 o 
  -6   5   3      537.90      512.54     27.69 o 
  -5   5   3     1462.45     1583.65     43.98 o 
  -4   5   3     3232.96     3542.49     70.87 o 
  -3   5   3     1484.60     1517.53     39.25 o 
  -2   5   3      384.22      397.38     35.56 o 
  -1   5   3       14.63       16.89     14.71 o 
   0   5   3       54.75       84.95     13.83 o 
   1   5   3      410.60      475.58     15.57 o 
   2   5   3     1611.23     1715.53     41.55 o 
   3   5   3     1082.48     1187.05     63.46 o 
   4   5   3     1172.02     1278.87     45.42 o 
   5   5   3      356.08      351.22     21.91 o 
   6   5   3      721.61      769.00     36.84 o 
   7   5   3      988.97      983.69     35.19 o 
   8   5   3       95.76       82.27     24.54 o 
   9   5   3       33.35       18.32     27.92 o 
  10   5   3       70.32       45.66     29.74 o 
  11   5   3       18.36       51.31     53.60 o 
 -12   6   3       25.67      123.34     57.16 o 
 -11   6   3       69.67       92.11     36.79 o 
 -10   6   3      273.82      228.00     41.58 o 
  -9   6   3      375.65      405.88     43.46 o 
  -8   6   3      969.71      992.12     47.31 o 
  -7   6   3       29.14       16.88     22.56 o 
  -6   6   3      544.83      594.29     53.08 o 
  -5   6   3      642.83      647.04     31.26 o 
  -4   6   3    12821.01    13595.97    195.99 o 
  -3   6   3      848.89      868.30     33.62 o 
  -2   6   3     2362.67     1990.51     58.20 o 
  -1   6   3     1158.71     1117.55     28.34 o 
   0   6   3     7407.45     6469.25     77.96 o 
   1   6   3        1.11        9.32     11.29 o 
   2   6   3    20444.67    20558.90    308.80 o 
   3   6   3       46.15      101.58     21.73 o 
   4   6   3     2425.56     2382.64     56.46 o 
   5   6   3        6.88       14.35     13.70 o 
   6   6   3      707.96      709.56     46.69 o 
   7   6   3      743.77      626.03     62.84 o 
   8   6   3      333.56      312.15     21.27 o 
   9   6   3      182.90      196.72     19.36 o 
  10   6   3       16.65       56.25     36.96 o 
 -12   7   3       17.48       26.16     45.67 o 
 -11   7   3       10.97       55.03     35.21 o 
 -10   7   3       69.24       88.89     35.39 o 
  -9   7   3       33.19       64.94     28.59 o 
  -8   7   3      130.04      115.71     25.30 o 
  -7   7   3        2.19       -0.09     24.13 o 
  -6   7   3        7.27        1.84     23.48 o 
  -5   7   3        4.39       39.65     20.08 o 
  -4   7   3       25.99       36.32     18.69 o 
  -3   7   3      296.57      294.25     25.27 o 
  -2   7   3     3423.74     3367.51    119.12 o 
  -1   7   3     2388.89     2370.96     72.99 o 
   0   7   3      222.19      268.60     21.36 o 
   1   7   3     4194.28     3909.98     51.64 o 
   2   7   3        5.47       -0.25      9.47 o 
   3   7   3      746.75      662.96     40.77 o 
   4   7   3      230.36      187.60     43.33 o 
   5   7   3        7.73        0.68     12.11 o 
   6   7   3       74.37       60.33     12.07 o 
   7   7   3       74.85       72.88     13.44 o 
   8   7   3       49.55       51.60     16.83 o 
   9   7   3        7.81      -10.27     30.08 o 
  10   7   3       17.93       38.07     32.60 o 
 -12   8   3       68.98       73.27     42.02 o 
 -11   8   3       86.89      114.63     35.89 o 
 -10   8   3      423.89      435.01     60.45 o 
  -9   8   3      350.90      357.06     39.61 o 
  -8   8   3      737.56      825.18     55.59 o 
  -7   8   3      100.34      111.06     25.41 o 
  -6   8   3     2044.38     2100.08     59.95 o 
  -5   8   3      796.51      754.94     28.90 o 
  -4   8   3     7123.60     6837.09    136.59 o 
  -3   8   3      761.93      833.85     35.34 o 
  -2   8   3     2276.05     2248.54     57.60 o 
  -1   8   3     1058.56     1028.52     26.99 o 
   0   8   3       15.31        9.86     15.17 o 
   1   8   3     1264.60     1465.32     28.68 o 
   2   8   3     6604.30     7074.36     86.13 o 
   3   8   3     2866.30     2703.58    263.34 o 
   4   8   3     2945.41     3183.42     64.18 o 
   5   8   3     1219.83     1238.13     23.94 o 
   6   8   3     1510.79     1504.97     40.51 o 
   7   8   3      613.24      596.77     47.75 o 
   8   8   3      542.02      531.97     34.91 o 
   9   8   3      332.76      275.79     53.15 o 
  10   8   3      145.61       60.54     51.89 o 
 -12   9   3       12.28       45.56     40.46 o 
 -11   9   3       14.76       38.10     29.85 o 
 -10   9   3        0.14      -10.82     31.89 o 
  -9   9   3       31.37       11.37     26.07 o 
  -8   9   3      141.87      101.74     20.54 o 
  -7   9   3       16.63        1.80     19.08 o 
  -6   9   3      186.87      169.20     26.07 o 
  -5   9   3        4.86       40.54     25.72 o 
  -4   9   3      145.18      231.98     35.89 o 
  -3   9   3      193.65      247.11     25.75 o 
  -2   9   3       91.61       85.67     21.07 o 
  -1   9   3      849.69      913.07     29.14 o 
   0   9   3     2883.42     2810.42     43.12 o 
   1   9   3     1652.99     1498.86     33.86 o 
   2   9   3     1034.82     1273.40     27.40 o 
   3   9   3      233.52      147.16     64.79 o 
   4   9   3      159.24      146.62     14.91 o 
   5   9   3       12.72       10.80     13.01 o 
   6   9   3      240.86      215.37     30.25 o 
   7   9   3       17.82       35.87     21.74 o 
   8   9   3       23.10       31.87     17.84 o 
   9   9   3       18.00       -5.78     35.08 o 
  10   9   3       36.06       34.16     51.92 o 
 -11  10   3      115.90       65.17     28.69 o 
 -10  10   3      309.41      363.62     59.26 o 
  -9  10   3      138.63      150.72     30.30 o 
  -8  10   3      156.85      124.91     31.26 o 
  -7  10   3      159.02      149.94     27.37 o 
  -6  10   3     2685.96     2698.44     58.64 o 
  -5  10   3      283.06      293.57     36.66 o 
  -4  10   3      540.90      536.74     43.85 o 
  -3  10   3      304.41      326.18     37.14 o 
  -2  10   3     2942.42     2983.73     54.50 o 
  -1  10   3      281.62      283.39     23.13 o 
   0  10   3     5406.13     5398.89     85.53 o 
   1  10   3       67.99       43.89     16.76 o 
   2  10   3     1284.92     1150.03     30.58 o 
   3  10   3      482.25      512.46     36.87 o 
   4  10   3     5168.46     5036.48     70.94 o 
   5  10   3      173.35      210.20     16.17 o 
   6  10   3       38.41       31.21     12.77 o 
   7  10   3      445.08      412.16     62.14 o 
   8  10   3      580.01      511.14     31.17 o 
   9  10   3      386.62      489.85     56.87 o 
  10  10   3      157.03      168.80     46.00 o 
 -11  11   3       21.22      -24.57     30.45 o 
 -10  11   3       98.63       60.99     32.10 o 
  -9  11   3       91.61      154.47     33.41 o 
  -8  11   3       24.25        3.35     19.63 o 
  -7  11   3       55.78       75.49     26.12 o 
  -6  11   3      358.22      413.41     52.27 o 
  -5  11   3      213.64      230.68     43.51 o 
  -4  11   3       29.72       27.06     33.44 o 
  -3  11   3     1826.84     1752.18     91.29 o 
  -2  11   3      380.28      421.16     31.80 o 
  -1  11   3     2433.63     2381.45     62.49 o 
   0  11   3       73.09       86.02     20.08 o 
   1  11   3     1203.08     1309.47     35.06 o 
   2  11   3      415.58      491.38     31.29 o 
   3  11   3      434.85      315.61     94.61 o 
   4  11   3     1043.04     1060.50     30.14 o 
   5  11   3      268.08      274.60     20.04 o 
   6  11   3        0.67        3.30     14.30 o 
   7  11   3      169.87      164.72     14.91 o 
   8  11   3      123.91      150.27     39.66 o 
   9  11   3       25.57       38.51     37.59 o 
  10  11   3       79.44        9.77     55.57 o 
 -11  12   3       76.48       26.02     41.69 o 
 -10  12   3       89.29       71.87     34.62 o 
  -9  12   3      158.02       94.94     31.38 o 
  -8  12   3       19.42       23.41     28.12 o 
  -7  12   3      134.55      122.21     23.38 o 
  -6  12   3      491.26      561.52     42.04 o 
  -5  12   3      108.59      141.81     41.99 o 
  -4  12   3      810.26      770.64     44.66 o 
  -3  12   3       42.23       69.90     28.43 o 
  -2  12   3     3554.82     3613.39     67.95 o 
  -1  12   3        4.69       -3.24     23.19 o 
   0  12   3     2104.01     2138.07     42.38 o 
   1  12   3       74.77       67.58     18.25 o 
   2  12   3     1629.31     1673.22     38.05 o 
   3  12   3        5.02       19.81     12.82 o 
   4  12   3      759.74      729.29     38.37 o 
   5  12   3       98.79       74.58     18.75 o 
   6  12   3      231.17      246.16     38.02 o 
   7  12   3      184.81      168.34     28.45 o 
   8  12   3       87.84      162.20     42.19 o 
   9  12   3      149.16       96.20     42.34 o 
 -11  13   3       94.83      138.43     65.04 o 
 -10  13   3      105.92      148.24     29.57 o 
  -9  13   3      229.89      148.33     31.78 o 
  -8  13   3      169.51      154.85     32.73 o 
  -7  13   3      375.72      406.38     32.59 o 
  -6  13   3      513.50      472.54     52.64 o 
  -5  13   3      307.62      284.87     41.33 o 
  -4  13   3       89.42      100.61     40.35 o 
  -3  13   3     1254.35     1345.10     64.86 o 
  -2  13   3      125.88      159.04     38.50 o 
  -1  13   3     1852.01     1938.39     55.07 o 
   0  13   3       13.83       62.36     22.49 o 
   1  13   3     1236.88     1130.33     30.31 o 
   2  13   3       80.36      100.17     22.55 o 
   3  13   3      252.67      231.14     34.72 o 
   4  13   3      750.15      782.25     39.29 o 
   5  13   3      345.85      415.33     25.58 o 
   6  13   3      374.63      409.46     30.15 o 
   7  13   3      217.08      262.07     23.82 o 
   8  13   3      228.77      230.27     46.58 o 
   9  13   3      152.83      105.11     43.07 o 
 -10  14   3       31.42      -17.09     31.04 o 
  -9  14   3       10.94       41.02     29.39 o 
  -8  14   3       47.41       45.49     23.93 o 
  -7  14   3       16.75       11.57     27.18 o 
  -6  14   3       91.44       64.90     28.23 o 
  -5  14   3       22.45       56.57     67.98 o 
  -4  14   3      268.87      302.07     57.65 o 
  -3  14   3      595.63      645.53     44.92 o 
  -2  14   3      113.56      114.98     32.28 o 
  -1  14   3        6.43      -10.84     26.39 o 
   0  14   3      186.77      234.97     28.28 o 
   1  14   3      647.75      654.50     26.36 o 
   2  14   3      198.45      184.39     27.76 o 
   3  14   3        9.82        3.55     15.82 o 
   4  14   3      301.79      211.79     36.35 o 
   5  14   3      117.23       53.91     21.40 o 
   6  14   3       74.00       82.68     24.09 o 
   7  14   3       15.32       67.14     38.96 o 
   8  14   3       17.65       24.33     41.78 o 
   9  14   3       16.26       95.44     90.35 o 
 -10  15   3       26.61       90.36     36.28 o 
  -9  15   3      212.00      167.64     30.98 o 
  -8  15   3      114.16      135.67     35.02 o 
  -7  15   3      555.56      464.57     60.96 o 
  -6  15   3      162.26      155.79     40.41 o 
  -5  15   3      936.03      996.71     48.76 o 
  -4  15   3      173.85      177.07     53.19 o 
  -3  15   3     1516.41     1792.40     98.72 o 
  -2  15   3       55.59       56.71     31.27 o 
  -1  15   3       90.39      101.08     47.60 o 
   0  15   3      130.24      172.59     36.47 o 
   1  15   3     1472.46     1577.66     49.10 o 
   2  15   3      182.02      237.69     39.62 o 
   3  15   3      480.10      559.33     68.84 o 
   4  15   3      396.77      393.77     52.00 o 
   5  15   3      361.50      431.63     31.95 o 
   6  15   3      384.72      335.70     28.46 o 
   7  15   3      305.27      343.37     65.98 o 
   8  15   3       74.15      133.77     69.02 o 
  -9  16   3        3.97       13.14     29.52 o 
  -8  16   3        2.58       15.51     31.42 o 
  -7  16   3        0.17       48.18     38.36 o 
  -6  16   3       99.46       69.81     40.49 o 
  -5  16   3      111.04      111.45     44.79 o 
  -4  16   3       33.59       27.84     36.73 o 
  -3  16   3      995.72      918.72     57.18 o 
  -2  16   3      105.91      115.03     29.67 o 
  -1  16   3       49.51      103.76     31.79 o 
   0  16   3      298.08      305.34     36.54 o 
   1  16   3      453.38      554.26     60.83 o 
   2  16   3      122.83      107.96     31.32 o 
   3  16   3       68.61       14.22     27.13 o 
   4  16   3       25.88       47.99     27.61 o 
   5  16   3        1.96      -13.45     20.62 o 
   6  16   3        8.92       19.85     22.38 o 
   7  16   3        3.56      -52.03     55.11 o 
   8  16   3        7.91       59.70     59.00 o 
  -9  17   3       30.51       21.73     33.91 o 
  -8  17   3       54.23       60.47     24.92 o 
  -7  17   3      272.98      220.09     47.62 o 
  -6  17   3       60.10       94.76     59.33 o 
  -5  17   3      381.89      458.52     49.21 o 
  -4  17   3        1.48        9.06     38.74 o 
  -3  17   3     1812.23     1923.98     79.11 o 
  -2  17   3       13.84        8.83     25.26 o 
  -1  17   3      231.08      311.75     35.56 o 
   0  17   3       34.23       47.41     30.20 o 
   1  17   3     2826.51     2708.45     73.80 o 
   2  17   3       51.99       59.71     25.07 o 
   3  17   3      500.45      478.99     46.62 o 
   4  17   3       65.93       52.25     33.16 o 
   5  17   3      495.64      436.17     78.82 o 
   6  17   3       75.62       51.03     36.03 o 
   7  17   3       46.40       17.11     46.50 o 
  -8  18   3       43.48       34.90     30.88 o 
  -7  18   3       30.50       -2.02     31.67 o 
  -6  18   3      187.41      122.02     51.08 o 
  -5  18   3        1.44      -20.79     43.48 o 
  -4  18   3      185.02      120.92     44.63 o 
  -3  18   3      188.20      133.52     33.41 o 
  -2  18   3        4.86       -5.50     26.41 o 
  -1  18   3        7.24       -2.30     34.93 o 
   0  18   3        1.29       12.40     33.70 o 
   1  18   3      170.77      117.05     25.72 o 
   2  18   3      181.40      134.31     30.16 o 
   3  18   3       13.37       16.31     26.73 o 
   4  18   3      114.06       62.18     36.40 o 
   5  18   3       90.66       88.06     43.07 o 
   6  18   3       35.27       41.93     66.33 o 
   7  18   3        1.34       43.66     42.89 o 
  -8  19   3        9.64       22.80     27.11 o 
  -7  19   3      191.33      126.05     38.87 o 
  -6  19   3       50.29       79.07     56.14 o 
  -5  19   3      373.68      338.15    108.20 o 
  -4  19   3       10.81       11.37     39.26 o 
  -3  19   3      398.47      395.36    112.57 o 
  -2  19   3        0.32      -20.75     34.15 o 
  -1  19   3      684.03      726.90     52.30 o 
   0  19   3        0.50      -18.97     23.53 o 
   1  19   3      593.60      545.95     50.24 o 
   2  19   3        5.76      -15.07     23.30 o 
   3  19   3      364.08      349.67     66.65 o 
   4  19   3       74.79       54.52     35.88 o 
   5  19   3      266.60      149.97     55.60 o 
   6  19   3       32.98       64.55     70.12 o 
  -7  20   3       52.02       77.96     37.44 o 
  -6  20   3      171.75      180.96     56.88 o 
  -5  20   3       31.89       40.85     47.42 o 
  -4  20   3      116.64       96.37     59.87 o 
  -3  20   3       81.80       98.10     43.10 o 
  -2  20   3      140.21      180.47     41.80 o 
  -1  20   3        1.63       10.52     40.07 o 
   0  20   3      126.69       95.34     29.82 o 
   1  20   3      142.75      124.20     30.36 o 
   2  20   3       84.15       68.99     33.28 o 
   3  20   3       83.98       85.57     24.15 o 
   4  20   3      163.45      150.33     58.34 o 
   5  20   3      127.11      115.92     57.46 o 
   6  20   3       76.09      108.17     77.43 o 
  -6  21   3       77.31       33.19     48.32 o 
  -5  21   3       57.10       85.98     53.48 o 
  -4  21   3        0.93       17.74     56.50 o 
  -3  21   3       24.62        5.12     39.02 o 
  -2  21   3       56.68       12.04     29.34 o 
  -1  21   3      163.00      147.62     41.31 o 
   0  21   3       64.66       31.06     30.93 o 
   1  21   3       12.90       -3.35     33.01 o 
   2  21   3        0.73       34.47     40.75 o 
   3  21   3       43.96       28.26     20.46 o 
   4  21   3      161.12      198.87     49.08 o 
   5  21   3       48.88       63.40     73.63 o 
  -5  22   3        6.83       42.47     60.68 o 
  -4  22   3      138.57       88.35     65.76 o 
  -3  22   3        4.50        6.98     54.74 o 
  -2  22   3      283.53      214.77     40.70 o 
  -1  22   3        2.53       32.25     29.96 o 
   0  22   3      343.48      373.68     45.13 o 
   1  22   3       14.20       -6.18     33.31 o 
   2  22   3      142.28      136.40     39.79 o 
   3  22   3       32.26       15.40     25.63 o 
   4  22   3      166.24      146.48     32.11 o 
  -4  23   3        0.07       -0.64     48.24 o 
  -3  23   3        4.93       -4.63     45.99 o 
  -2  23   3       21.44       19.43     41.00 o 
  -1  23   3        0.09       34.21     35.55 o 
   0  23   3       11.55       25.30     41.70 o 
   1  23   3       14.49       29.80     32.84 o 
   2  23   3        7.52       63.02     29.80 o 
   3  23   3        0.07      -28.32     38.17 o 
  -2  24   3      200.01      210.77     47.61 o 
  -1  24   3        0.35      -27.60     42.42 o 
   0  24   3      145.19      126.70     54.94 o 
   1  24   3       13.00       63.06     35.79 o 
 -12   0   4       48.30       12.59     72.74 o 
 -11   0   4      114.65      176.23     55.11 o 
 -10   0   4      203.23      194.79     38.43 o 
  -9   0   4       30.62        7.56     24.89 o 
  -8   0   4      649.29      819.90     59.77 o 
  -7   0   4      195.88      240.51     36.61 o 
  -6   0   4      650.81      613.81     37.62 o 
  -5   0   4      308.38      340.87     29.01 o 
  -4   0   4     3199.70     3369.22     80.00 o 
  -3   0   4     1489.52     1496.56     70.87 o 
  -2   0   4    27685.49    28789.32    662.13 o 
  -1   0   4       74.88      180.15     47.63 o 
   0   0   4      106.21       65.74     13.37 o 
   1   0   4      962.27      969.91     50.69 o 
   2   0   4     9026.96     8275.84    154.71 o 
   3   0   4      130.36      138.56     25.61 o 
   4   0   4     1489.85     1517.47     35.86 o 
   5   0   4      278.96      241.04     22.79 o 
   6   0   4      917.03      903.20     36.59 o 
   7   0   4      305.74      324.03     28.12 o 
   8   0   4      336.45      331.17     39.11 o 
   9   0   4      221.98      233.61     97.09 o 
  10   0   4        7.97      -58.01    131.30 o 
 -12   1   4        0.91      -25.24     34.42 o 
 -11   1   4        3.64       31.23     34.57 o 
 -10   1   4       65.18       26.22     31.26 o 
  -9   1   4        3.31        8.62     21.35 o 
  -8   1   4      160.67      196.32     27.74 o 
  -7   1   4       13.53       -4.12     18.67 o 
  -6   1   4       73.78      112.73     19.87 o 
  -5   1   4        8.60       23.43     16.74 o 
  -4   1   4      316.61      377.45     21.19 o 
  -3   1   4      633.66      540.76     31.54 o 
  -2   1   4      448.52      532.53     49.95 o 
  -1   1   4       78.09      115.48     14.19 o 
   0   1   4       48.12       39.82     17.61 o 
   1   1   4       52.41       80.52     10.03 o 
   2   1   4      383.87      420.06     18.72 o 
   3   1   4      383.54      320.58     11.96 o 
   4   1   4      230.65      268.53     12.51 o 
   5   1   4      124.71      162.57     14.72 o 
   6   1   4      397.13      441.45     21.24 o 
   7   1   4       42.55       35.07     16.51 o 
   8   1   4        9.22       25.01     19.83 o 
   9   1   4      126.40       88.40     26.17 o 
  10   1   4       10.10       88.01     79.44 o 
 -12   2   4       83.29      126.40     63.08 o 
 -11   2   4      117.46      147.42     36.91 o 
 -10   2   4      208.44      252.81     30.74 o 
  -9   2   4       11.26       48.40     25.78 o 
  -8   2   4      541.09      504.21     30.54 o 
  -7   2   4      137.62      103.78     21.60 o 
  -6   2   4       11.04       35.58     18.90 o 
  -5   2   4      438.52      485.20     20.79 o 
  -4   2   4     1494.65     1287.05     57.92 o 
  -3   2   4      297.50      279.81     22.74 o 
  -2   2   4     8937.25     8784.89    121.90 o 
  -1   2   4       24.24       18.05     13.10 o 
   0   2   4     5413.70     5344.90     72.91 o 
   1   2   4       19.58       25.42      8.78 o 
   2   2   4     3116.87     3307.42     71.76 o 
   3   2   4      401.94      442.75     25.46 o 
   4   2   4      708.39      706.78     28.64 o 
   5   2   4     1132.29     1164.22     34.71 o 
   6   2   4     1588.74     1742.79     30.02 o 
   7   2   4      399.20      355.35     19.30 o 
   8   2   4      112.63      114.38     21.35 o 
   9   2   4      286.91      246.60     44.45 o 
  10   2   4       37.69       16.66     60.91 o 
 -12   3   4       27.68       38.86     44.08 o 
 -11   3   4       83.17       84.82     38.94 o 
 -10   3   4      153.80      155.54     38.29 o 
  -9   3   4        2.12      -15.75     23.45 o 
  -8   3   4      841.42      782.24     55.58 o 
  -7   3   4      532.04      663.16     44.16 o 
  -6   3   4       94.60      102.31     24.79 o 
  -5   3   4     1170.10     1201.75     52.52 o 
  -4   3   4        4.24      -16.21     26.56 o 
  -3   3   4      204.25      247.98     28.08 o 
  -2   3   4       28.79       34.90     10.75 o 
  -1   3   4     1522.44     1403.14     27.53 o 
   0   3   4      575.19      613.90     22.97 o 
   1   3   4       27.44        8.70      7.52 o 
   2   3   4     1565.05     1556.46     34.59 o 
   3   3   4     3676.06     3390.37     88.80 o 
   4   3   4       51.41       57.61     20.79 o 
   5   3   4      628.90      688.17     43.43 o 
   6   3   4      879.35      781.86     34.87 o 
   7   3   4       93.10      107.11     18.28 o 
   8   3   4        2.25       16.11     27.39 o 
   9   3   4      210.34      232.06     38.84 o 
  10   3   4       16.91       64.28     39.18 o 
 -12   4   4       39.85        6.15     65.04 o 
 -11   4   4       59.91       38.06     41.13 o 
 -10   4   4      180.99      142.70     43.97 o 
  -9   4   4      240.42      296.27     43.99 o 
  -8   4   4      688.89      765.42     54.19 o 
  -7   4   4      333.07      449.72     39.85 o 
  -6   4   4      861.22      853.33     47.24 o 
  -5   4   4     2994.65     2843.91     75.16 o 
  -4   4   4      359.12      398.85     32.11 o 
  -3   4   4      818.94      781.84     33.95 o 
  -2   4   4       42.89       15.48     18.76 o 
  -1   4   4       52.09       57.20     14.03 o 
   0   4   4     1095.16      978.96     21.03 o 
   1   4   4       90.45       98.74     14.98 o 
   2   4   4     1168.23     1089.24     44.28 o 
   3   4   4     2578.62     2504.13     51.07 o 
   4   4   4     1506.95     1522.26     53.76 o 
   5   4   4     1643.46     1816.02     72.90 o 
   6   4   4     1950.06     1929.86     46.20 o 
   7   4   4       32.56       23.04     29.45 o 
   8   4   4        5.07       24.33     30.65 o 
   9   4   4      225.45      201.19     39.60 o 
  10   4   4       45.73      131.77     49.27 o 
 -12   5   4       91.70      119.78     46.51 o 
 -11   5   4      151.06      217.45     45.04 o 
 -10   5   4      212.72      185.26     70.65 o 
  -9   5   4      179.23      134.72     22.98 o 
  -8   5   4      245.68      305.25     31.84 o 
  -7   5   4      448.31      479.11     30.80 o 
  -6   5   4      249.89      243.81     19.36 o 
  -5   5   4     2725.49     2704.34     73.69 o 
  -4   5   4      507.00      498.55     34.25 o 
  -3   5   4     2731.00     2598.90     54.10 o 
  -2   5   4       39.02       44.71     13.35 o 
  -1   5   4     4074.31     4040.20     61.88 o 
   0   5   4      546.21      479.98     18.68 o 
   1   5   4     8513.66     8548.16     85.89 o 
   2   5   4       47.83       46.61     19.95 o 
   3   5   4     3827.13     4020.84     66.83 o 
   4   5   4      161.66      134.93     28.70 o 
   5   5   4     3136.18     3299.29     97.45 o 
   6   5   4       62.96       72.08     31.96 o 
   7   5   4       95.32      119.31     25.52 o 
   8   5   4       17.88       43.29     32.27 o 
   9   5   4       85.77       95.07     34.57 o 
  10   5   4      168.01      127.66     42.82 o 
 -12   6   4        2.25       38.24     40.53 o 
 -11   6   4       17.80      -24.37     24.37 o 
 -10   6   4        3.62        9.11     20.62 o 
  -9   6   4       66.50       55.32     23.70 o 
  -8   6   4      107.65      132.47     29.30 o 
  -7   6   4       11.48       52.90     23.13 o 
  -6   6   4      265.39      286.41     26.32 o 
  -5   6   4        0.10       14.28     13.83 o 
  -4   6   4     1327.74     1288.21     53.33 o 
  -3   6   4      876.72      989.42     41.87 o 
  -2   6   4     1402.23     1318.65     32.96 o 
  -1   6   4       79.09       80.59     16.33 o 
   0   6   4      950.51      962.70     23.28 o 
   1   6   4      176.17      179.11     14.17 o 
   2   6   4      931.62      967.85     40.37 o 
   3   6   4        8.77       16.39     22.83 o 
   4   6   4      361.18      419.70     27.89 o 
   5   6   4      741.59      715.36     38.17 o 
   6   6   4       11.35       38.64     21.48 o 
   7   6   4       90.72       81.29     35.45 o 
   8   6   4        6.70       25.65     30.37 o 
   9   6   4      106.73       96.11     39.31 o 
  10   6   4        0.79       27.88     36.24 o 
 -12   7   4       28.83        2.12     28.61 o 
 -11   7   4       73.95       93.47     54.23 o 
 -10   7   4      191.06      148.55     34.61 o 
  -9   7   4      179.77      170.03     32.38 o 
  -8   7   4       28.46        6.74     27.03 o 
  -7   7   4     1170.61     1208.94     49.14 o 
  -6   7   4      331.51      350.45     29.42 o 
  -5   7   4     4887.54     5333.96     89.52 o 
  -4   7   4      489.40      542.12     31.47 o 
  -3   7   4     2149.25     2250.13     37.46 o 
  -2   7   4       10.50       -4.76     17.17 o 
  -1   7   4       17.43       13.08     13.61 o 
   0   7   4       35.88       49.11     13.22 o 
   1   7   4     3781.23     3707.92     56.46 o 
   2   7   4     1369.57     1352.26     43.12 o 
   3   7   4     1865.20     1767.66     58.10 o 
   4   7   4      736.65      874.24     49.68 o 
   5   7   4     1731.54     1804.99     89.81 o 
   6   7   4      201.41      214.64     28.39 o 
   7   7   4      102.80      118.82     32.44 o 
   8   7   4      150.76       84.39     37.34 o 
   9   7   4       66.11       27.78     33.97 o 
  10   7   4      119.00       66.86     36.74 o 
 -12   8   4        1.42       13.98     50.07 o 
 -11   8   4        0.24       16.38     34.09 o 
 -10   8   4        0.57       18.29     30.46 o 
  -9   8   4        7.13      -19.05     23.00 o 
  -8   8   4        2.61       34.08     22.24 o 
  -7   8   4       33.00       34.56     24.89 o 
  -6   8   4      177.50       94.89     22.39 o 
  -5   8   4       61.84       75.52     18.28 o 
  -4   8   4        0.00      -17.32     23.19 o 
  -3   8   4     3938.74     4182.08     82.25 o 
  -2   8   4       13.72       33.77     17.31 o 
  -1   8   4      464.39      530.03     24.48 o 
   0   8   4       40.93       43.73     15.98 o 
   1   8   4      261.21      272.81     16.37 o 
   2   8   4      621.74      598.47     37.80 o 
   3   8   4      173.92      218.53     26.96 o 
   4   8   4      117.51      129.83     35.17 o 
   5   8   4       77.93       52.24     29.74 o 
   6   8   4      172.11      146.02     25.72 o 
   7   8   4        0.85        4.45     29.00 o 
   8   8   4       13.60      -18.46     36.82 o 
   9   8   4        2.29       15.34     39.65 o 
  10   8   4        0.18       37.70     52.40 o 
 -11   9   4      117.67      153.83     49.35 o 
 -10   9   4      116.86      124.94     38.08 o 
  -9   9   4      891.36      873.98     55.68 o 
  -8   9   4      320.98      317.37     36.90 o 
  -7   9   4     1422.34     1377.72    103.77 o 
  -6   9   4      358.38      458.67     27.35 o 
  -5   9   4     2429.01     2310.86    109.12 o 
  -4   9   4      304.94      311.33     47.66 o 
  -3   9   4     6490.29     6380.92    119.82 o 
  -2   9   4       54.46       57.51     15.10 o 
  -1   9   4      191.61      175.19     20.31 o 
   0   9   4       12.04       11.96     14.68 o 
   1   9   4     1058.04     1008.32     25.96 o 
   2   9   4      268.56      281.79     13.96 o 
   3   9   4     1443.57     1339.45     47.74 o 
   4   9   4      359.56      491.86     89.45 o 
   5   9   4       29.58       30.54     31.33 o 
   6   9   4      486.28      550.55     53.67 o 
   7   9   4      423.08      426.28     43.85 o 
   8   9   4      423.25      368.50     40.03 o 
   9   9   4      200.13      258.82     48.04 o 
 -11  10   4       60.89       51.98     45.88 o 
 -10  10   4       17.12       22.51     27.14 o 
  -9  10   4       36.30       20.77     23.97 o 
  -8  10   4        2.44       29.11     20.12 o 
  -7  10   4        2.84       -4.55     17.62 o 
  -6  10   4        2.13        7.27     19.89 o 
  -5  10   4       22.60       59.15     32.80 o 
  -4  10   4      585.29      681.41     49.26 o 
  -3  10   4      216.58      260.99     35.61 o 
  -2  10   4      974.81      965.05     52.23 o 
  -1  10   4       67.65       78.20     18.86 o 
   0  10   4      321.40      318.87     26.83 o 
   1  10   4       57.98       68.16     16.13 o 
   2  10   4      936.00      972.43     42.53 o 
   3  10   4      199.89      202.75     23.08 o 
   4  10   4       75.13       75.03     35.63 o 
   5  10   4      792.36      854.04     39.30 o 
   6  10   4      234.64      224.89     41.52 o 
   7  10   4        2.90       -3.68     32.03 o 
   8  10   4       23.10       29.85     40.22 o 
   9  10   4       29.42       54.87     37.69 o 
 -11  11   4       34.83      109.49     44.67 o 
 -10  11   4      101.14       36.14     30.14 o 
  -9  11   4      336.36      319.95     80.24 o 
  -8  11   4       40.54       20.94     24.80 o 
  -7  11   4       92.88       75.02     26.10 o 
  -6  11   4        2.40      -16.31     23.15 o 
  -5  11   4      815.51      899.86     47.50 o 
  -4  11   4       52.75       50.26     27.48 o 
  -3  11   4     4372.29     4259.88     95.77 o 
  -2  11   4       70.78       38.81     22.50 o 
  -1  11   4     1037.71     1065.59     36.79 o 
   0  11   4      334.78      370.25     26.14 o 
   1  11   4      837.37      853.19     27.97 o 
   2  11   4      108.99      113.62     19.66 o 
   3  11   4     1461.18     1524.11     58.05 o 
   4  11   4       48.89      148.56     47.19 o 
   5  11   4       80.90      114.02     30.69 o 
   6  11   4      148.12      165.43     42.06 o 
   7  11   4      297.14      285.93     48.82 o 
   8  11   4      350.79      294.13     44.76 o 
   9  11   4       51.07      -47.73     48.25 o 
 -11  12   4       17.10       47.57     32.37 o 
 -10  12   4       73.53       70.20     32.04 o 
  -9  12   4      135.75      129.09     32.50 o 
  -8  12   4      149.48      131.81     28.79 o 
  -7  12   4       10.04       -7.00     17.07 o 
  -6  12   4       16.96      -12.59     28.45 o 
  -5  12   4      135.92      115.65     36.33 o 
  -4  12   4      696.55      689.32     53.83 o 
  -3  12   4      150.50      172.67     49.35 o 
  -2  12   4     1794.30     1805.41     96.64 o 
  -1  12   4        0.09       -8.68     17.16 o 
   0  12   4     2438.69     2382.14     49.85 o 
   1  12   4        0.64        5.30     18.68 o 
   2  12   4     1192.54     1242.36     36.82 o 
   3  12   4       14.93       32.80     22.43 o 
   4  12   4      155.25      196.93     26.17 o 
   5  12   4       64.05       52.44     32.44 o 
   6  12   4      107.98       81.14     37.42 o 
   7  12   4      174.96      202.02     55.58 o 
   8  12   4      232.74      248.33     54.16 o 
   9  12   4       52.37       97.51     47.42 o 
 -10  13   4        9.86       29.16     45.73 o 
  -9  13   4       71.47       91.16     28.42 o 
  -8  13   4       21.73       31.30     23.79 o 
  -7  13   4       31.61       22.24     25.67 o 
  -6  13   4       25.17       15.57     28.48 o 
  -5  13   4      143.44      162.04     43.62 o 
  -4  13   4        4.96       26.20     36.56 o 
  -3  13   4      309.15      328.39     37.92 o 
  -2  13   4       71.20      156.10     29.64 o 
  -1  13   4     1160.64     1135.91     45.51 o 
   0  13   4      526.79      601.72     35.50 o 
   1  13   4     1376.75     1404.15     41.84 o 
   2  13   4       49.40       55.78     19.08 o 
   3  13   4      248.01      279.99     35.31 o 
   4  13   4      104.05       92.38     19.06 o 
   5  13   4       37.44       79.39     39.66 o 
   6  13   4       83.30      139.98     32.56 o 
   7  13   4       40.70      107.25     39.07 o 
   8  13   4       80.98      106.67     58.49 o 
 -10  14   4       79.26       47.32     49.95 o 
  -9  14   4       31.04       48.57     36.92 o 
  -8  14   4       87.86      106.59     32.69 o 
  -7  14   4       73.08       76.03     26.41 o 
  -6  14   4      853.95      785.26     64.61 o 
  -5  14   4       58.95       48.80     48.71 o 
  -4  14   4      229.21      287.11     38.33 o 
  -3  14   4      224.11      226.64     54.41 o 
  -2  14   4     1596.03     1703.01     59.89 o 
  -1  14   4      111.91      129.59     28.02 o 
   0  14   4     1306.43     1341.29     42.11 o 
   1  14   4       13.84       51.53     21.37 o 
   2  14   4       29.30       33.55     18.70 o 
   3  14   4      495.13      452.11     34.89 o 
   4  14   4      707.52      716.35     68.22 o 
   5  14   4      640.16      722.24     34.03 o 
   6  14   4      446.83      419.64     43.49 o 
   7  14   4      216.68      272.26     62.73 o 
   8  14   4      270.52      382.24     51.78 o 
 -10  15   4        0.25        1.26     31.13 o 
  -9  15   4        1.44      -26.94     27.59 o 
  -8  15   4        4.00       15.84     26.17 o 
  -7  15   4       31.02       -0.19     29.71 o 
  -6  15   4       10.40      -34.96     34.96 o 
  -5  15   4       10.24       21.97     39.28 o 
  -4  15   4       24.89        9.97     44.91 o 
  -3  15   4       19.21        8.83     36.63 o 
  -2  15   4      159.72      216.47     30.93 o 
  -1  15   4       50.36       28.33     18.55 o 
   0  15   4     1046.45     1085.86     32.70 o 
   1  15   4        3.78        0.63     15.43 o 
   2  15   4        0.11        2.09     19.37 o 
   3  15   4        4.16       20.63     20.69 o 
   4  15   4      106.16       75.43     29.38 o 
   5  15   4       84.74       84.70     23.71 o 
   6  15   4        1.69       -0.36     35.26 o 
   7  15   4        9.37       20.00     42.62 o 
   8  15   4        6.70      107.58     67.25 o 
  -9  16   4       17.59       82.45     41.12 o 
  -8  16   4      188.77      226.80     30.90 o 
  -7  16   4       95.63       79.71     37.64 o 
  -6  16   4      627.52      675.22     89.15 o 
  -5  16   4      164.71      147.16     47.66 o 
  -4  16   4       63.96       82.57     40.64 o 
  -3  16   4        9.98       38.01     30.64 o 
  -2  16   4      133.03      126.96     33.52 o 
  -1  16   4       75.02       56.15     24.74 o 
   0  16   4     3014.38     2832.18     61.87 o 
   1  16   4       60.21       96.53     22.49 o 
   2  16   4      207.80      226.50     29.19 o 
   3  16   4       62.04       67.80     17.32 o 
   4  16   4      920.84      934.12     51.10 o 
   5  16   4      250.06      267.52     30.73 o 
   6  16   4      357.47      469.37     62.73 o 
   7  16   4       86.63       88.06     48.51 o 
  -9  17   4        0.12        7.70     41.97 o 
  -8  17   4       15.97        4.34     33.68 o 
  -7  17   4        1.33       11.54     30.87 o 
  -6  17   4        2.28      -29.05     46.46 o 
  -5  17   4       28.27       56.97     36.79 o 
  -4  17   4        4.85      -20.59     38.91 o 
  -3  17   4       16.71       20.21     46.68 o 
  -2  17   4        2.98       -4.05     26.43 o 
  -1  17   4      401.64      436.49     37.31 o 
   0  17   4      225.11      215.69     23.58 o 
   1  17   4      120.98      117.79     31.97 o 
   2  17   4      189.39      130.23     28.15 o 
   3  17   4        0.24        9.85     16.60 o 
   4  17   4        0.69        0.56     25.36 o 
   5  17   4       13.36       50.96     40.45 o 
   6  17   4        2.52      -19.23     39.30 o 
   7  17   4        1.70      -47.29     66.37 o 
  -8  18   4      139.39      149.30     35.68 o 
  -7  18   4       30.06      119.21     49.30 o 
  -6  18   4      352.26      456.30    124.82 o 
  -5  18   4        6.20       -2.44     35.43 o 
  -4  18   4      186.14      218.64     48.27 o 
  -3  18   4       47.64      -36.05     38.10 o 
  -2  18   4      509.66      499.80     40.19 o 
  -1  18   4       22.19       38.96     26.60 o 
   0  18   4     1548.94     1487.25     51.34 o 
   1  18   4        9.78       19.76     23.54 o 
   2  18   4      219.67      227.38     29.88 o 
   3  18   4       16.26       36.94     20.22 o 
   4  18   4      293.79      329.94     42.01 o 
   5  18   4       92.64       86.16     50.83 o 
   6  18   4      137.31      139.38     50.82 o 
  -8  19   4       46.25       46.00     39.82 o 
  -7  19   4      125.61      111.27     42.86 o 
  -6  19   4       55.56       64.68     50.82 o 
  -5  19   4       87.51       46.91     44.87 o 
  -4  19   4       76.16       33.10     41.88 o 
  -3  19   4        2.99       48.15     42.26 o 
  -2  19   4       41.31       19.84     30.95 o 
  -1  19   4       54.45       21.49     38.43 o 
   0  19   4       87.01       98.47     32.04 o 
   1  19   4       30.40       43.44     27.80 o 
   2  19   4       47.95       83.85     29.37 o 
   3  19   4      112.11       77.07     28.99 o 
   4  19   4       44.33       34.07     28.58 o 
   5  19   4       99.84      125.69     64.27 o 
   6  19   4        8.84       41.04     54.21 o 
  -7  20   4       27.41        9.19     40.21 o 
  -6  20   4      109.80      156.06     53.67 o 
  -5  20   4        8.39       19.09     57.22 o 
  -4  20   4       54.89       13.76     36.76 o 
  -3  20   4        0.21       13.79     37.73 o 
  -2  20   4      121.11      112.39     39.85 o 
  -1  20   4        6.42      -14.98     29.21 o 
   0  20   4       86.56       62.86     33.01 o 
   1  20   4        3.55       18.91     28.12 o 
   2  20   4       90.16      120.54     34.36 o 
   3  20   4       92.03       26.53     22.32 o 
   4  20   4      107.05       81.05     45.62 o 
   5  20   4      116.21       98.08     73.41 o 
  -6  21   4       15.14       68.64     54.22 o 
  -5  21   4      103.96       91.50     52.26 o 
  -4  21   4        4.56       47.49     48.46 o 
  -3  21   4      172.64      199.20     55.30 o 
  -2  21   4        8.83        4.25     35.11 o 
  -1  21   4      176.88       83.39     36.19 o 
   0  21   4       50.70       64.66     37.62 o 
   1  21   4      174.78      167.55     35.56 o 
   2  21   4       44.38       83.06     36.95 o 
   3  21   4      133.66       60.78     55.48 o 
   4  21   4        8.46       11.95     59.75 o 
  -5  22   4       10.09       41.16     65.74 o 
  -4  22   4        5.52       52.77     48.93 o 
  -3  22   4       20.28      -17.84     44.85 o 
  -2  22   4       30.90       -4.83     34.04 o 
  -1  22   4        6.99       33.78     32.60 o 
   0  22   4       33.84       72.94     38.66 o 
   1  22   4       20.84       38.38     33.35 o 
   2  22   4       39.51       68.20     34.99 o 
   3  22   4       42.74        6.00     34.89 o 
  -4  23   4        1.01      -68.88     68.88 o 
  -3  23   4      155.72       95.57     66.78 o 
  -2  23   4        8.24       62.76     46.06 o 
  -1  23   4      441.74      512.23     82.67 o 
   0  23   4       15.27       75.60     36.79 o 
   1  23   4      173.43      228.82     50.15 o 
   2  23   4       29.04       -8.55     33.59 o 
 -12   1   5      114.28      158.83     49.92 o 
 -11   1   5      203.57      258.35     43.30 o 
 -10   1   5       35.52       95.29     24.38 o 
  -9   1   5      198.67      205.06     27.56 o 
  -8   1   5      118.12       88.48     23.90 o 
  -7   1   5      313.44      305.62     24.77 o 
  -6   1   5        1.87      -12.54     16.45 o 
  -5   1   5     1398.29     1390.78     41.37 o 
  -4   1   5       52.02       50.93     15.55 o 
  -3   1   5      180.39      261.22     30.67 o 
  -2   1   5      832.73      840.05     40.02 o 
  -1   1   5    11882.58    11959.55    201.78 o 
   0   1   5      264.77      298.07     16.82 o 
   1   1   5     1844.19     1762.31     27.80 o 
   2   1   5       25.40       31.87     12.97 o 
   3   1   5       32.95       27.17     13.05 o 
   4   1   5       82.03       74.61     15.84 o 
   5   1   5     1292.02     1479.46     41.53 o 
   6   1   5      273.45      257.40     24.67 o 
   7   1   5      485.69      465.23     19.62 o 
   8   1   5      228.34      210.22     25.60 o 
   9   1   5       55.32       94.24     94.34 o 
  10   1   5      212.17       90.52     76.36 o 
 -12   2   5       47.97       31.13     30.68 o 
 -11   2   5        3.00      -21.43     40.88 o 
 -10   2   5       64.38       50.32     39.94 o 
  -9   2   5      111.41       96.37     32.56 o 
  -8   2   5      222.79      253.49     33.82 o 
  -7   2   5        1.46       13.04     25.60 o 
  -6   2   5      754.15      830.97     40.35 o 
  -5   2   5      924.04     1067.01     44.55 o 
  -4   2   5       43.26       66.52     34.82 o 
  -3   2   5      113.92      121.20     14.01 o 
  -2   2   5      569.44      604.50     23.53 o 
  -1   2   5     1300.16     2126.45    167.09 o 
   0   2   5       87.28       73.82     16.61 o 
   1   2   5      124.21      125.65     12.52 o 
   2   2   5        2.31        7.50      9.73 o 
   3   2   5       42.23       44.31     19.16 o 
   4   2   5        8.99       -0.40     18.60 o 
   5   2   5      806.35      897.27     36.52 o 
   6   2   5       40.03       48.20     21.15 o 
   7   2   5      380.35      459.55     33.02 o 
   8   2   5       36.09       14.95     30.24 o 
   9   2   5        7.29       -2.27     67.32 o 
  10   2   5       48.07      190.86    176.79 o 
 -12   3   5       61.29       76.51     38.74 o 
 -11   3   5        6.67       -4.45     72.19 o 
 -10   3   5        1.05      -31.92     31.92 o 
  -9   3   5      614.46      706.32     48.63 o 
  -8   3   5      183.62      219.83     34.12 o 
  -7   3   5      899.26      864.42     49.37 o 
  -6   3   5      708.40      674.94     38.40 o 
  -5   3   5     1993.04     2072.67     72.61 o 
  -4   3   5      704.28      670.10     40.26 o 
  -3   3   5      479.80      413.06     33.93 o 
  -2   3   5      381.82      376.07     25.20 o 
  -1   3   5      207.18      221.38     18.26 o 
   0   3   5       76.97       90.44     15.89 o 
   1   3   5      233.40      197.79     13.78 o 
   2   3   5     1309.17     1344.07     31.69 o 
   3   3   5        6.05       25.73     16.78 o 
   4   3   5      848.48      896.77     32.69 o 
   5   3   5      838.91      828.74     35.22 o 
   6   3   5      126.89      138.14     28.93 o 
   7   3   5      404.42      467.66     36.06 o 
   8   3   5      258.97      268.60     31.72 o 
   9   3   5      130.09       98.63     41.78 o 
  10   3   5       38.54      108.92    153.28 o 
 -12   4   5       32.66       42.72     64.33 o 
 -11   4   5        2.45      -23.34     76.07 o 
 -10   4   5       31.04       69.49     39.93 o 
  -9   4   5      119.95      130.23     36.47 o 
  -8   4   5      564.44      522.07     54.21 o 
  -7   4   5        2.17        9.12     37.64 o 
  -6   4   5     1116.98     1151.07     69.11 o 
  -5   4   5      154.10      128.35     38.38 o 
  -4   4   5     1374.74     1277.59     66.12 o 
  -3   4   5        7.01       36.75     22.17 o 
  -2   4   5     2989.06     2860.54     43.03 o 
  -1   4   5       81.23       86.14     14.90 o 
   0   4   5     2025.11     2022.30     47.22 o 
   1   4   5       21.71       35.09     12.71 o 
   2   4   5     2050.50     2158.09     38.91 o 
   3   4   5        8.25        6.71     19.99 o 
   4   4   5      936.00      891.25     40.45 o 
   5   4   5      279.24      241.93     42.94 o 
   6   4   5      243.54      200.52     26.59 o 
   7   4   5      271.99      178.96     35.96 o 
   8   4   5      113.66       97.55     35.55 o 
   9   4   5       75.03       26.54     31.09 o 
 -12   5   5       26.80       54.74     47.58 o 
 -11   5   5        4.01       30.23     42.17 o 
 -10   5   5       56.69       66.98     48.95 o 
  -9   5   5      279.29      256.64     52.36 o 
  -8   5   5      128.65      134.55     39.03 o 
  -7   5   5      641.40      789.34     63.73 o 
  -6   5   5       24.49        4.19     36.50 o 
  -5   5   5      376.04      434.66     47.55 o 
  -4   5   5        0.48      -19.53     37.38 o 
  -3   5   5      918.24      861.11     53.36 o 
  -2   5   5      391.66      349.20     28.91 o 
  -1   5   5      641.93      614.86     23.16 o 
   0   5   5       18.70       11.44     14.84 o 
   1   5   5     1158.90     1169.06     28.64 o 
   2   5   5      315.52      304.65     27.71 o 
   3   5   5     1664.05     1640.79     52.10 o 
   4   5   5      121.69       90.12     21.13 o 
   5   5   5      206.17      292.86     31.58 o 
   6   5   5      238.53      341.92     36.08 o 
   7   5   5       99.64       70.59     28.82 o 
   8   5   5       78.57      169.81     51.17 o 
   9   5   5        5.49      -11.62     33.98 o 
 -12   6   5        5.00       69.16     44.20 o 
 -11   6   5        5.55       62.56     51.03 o 
 -10   6   5        6.09      -19.87     66.28 o 
  -9   6   5      138.78      104.23     41.85 o 
  -8   6   5      858.01      876.26     46.45 o 
  -7   6   5      217.56      240.48     48.14 o 
  -6   6   5      351.11      383.82     53.32 o 
  -5   6   5        6.22      -20.57     35.35 o 
  -4   6   5     3124.79     3283.65     90.24 o 
  -3   6   5        5.38      -11.59     31.13 o 
  -2   6   5     1428.29     1468.56     39.87 o 
  -1   6   5        3.24        3.91     17.13 o 
   0   6   5     1445.06     1385.89     29.22 o 
   1   6   5      878.34      898.92     21.53 o 
   2   6   5     5065.82     5113.51     85.89 o 
   3   6   5      163.28      226.02     24.73 o 
   4   6   5      913.22     1152.13    126.10 o 
   5   6   5      149.49      198.07     29.07 o 
   6   6   5       44.32       29.60     24.19 o 
   7   6   5      153.80      148.16     35.34 o 
   8   6   5       55.01       75.38     32.88 o 
   9   6   5      121.98      103.02     40.14 o 
 -12   7   5        5.15      -37.11     49.50 o 
 -11   7   5        3.23       17.76     50.49 o 
 -10   7   5        0.37      -44.45     44.45 o 
  -9   7   5        0.24       17.57     30.17 o 
  -8   7   5       15.30        7.53     33.87 o 
  -7   7   5       35.19       82.85     26.68 o 
  -6   7   5      241.50      241.18     42.40 o 
  -5   7   5       44.81       46.69     25.99 o 
  -4   7   5      848.44      855.29     44.97 o 
  -3   7   5      461.59      463.31     19.56 o 
  -2   7   5      160.35      154.47     17.14 o 
  -1   7   5      784.66      787.99     27.97 o 
   0   7   5     3725.47     3809.22     63.83 o 
   1   7   5      768.83      812.87     34.68 o 
   2   7   5      230.26      194.24     30.15 o 
   3   7   5        1.05        7.87     28.47 o 
   4   7   5        1.24      -30.22     30.22 o 
   5   7   5       25.32       62.70     28.17 o 
   6   7   5      101.28       90.88     27.93 o 
   7   7   5       31.61        9.40     28.09 o 
   8   7   5        0.86      -30.58     33.93 o 
   9   7   5        9.59      -11.66     37.70 o 
 -12   8   5       13.24      -13.89     37.98 o 
 -11   8   5       40.48      -16.45     45.22 o 
 -10   8   5      131.16      153.38     63.05 o 
  -9   8   5       66.21       85.84     47.16 o 
  -8   8   5      260.68      335.09     40.95 o 
  -7   8   5       59.41       21.78     30.94 o 
  -6   8   5      843.90      762.89     55.20 o 
  -5   8   5      316.98      420.18     55.10 o 
  -4   8   5     2644.25     2582.36     79.54 o 
  -3   8   5      231.48      252.64     21.87 o 
  -2   8   5       33.29       35.19     18.06 o 
  -1   8   5      159.22      180.36     24.76 o 
   0   8   5     1893.86     1862.81     37.96 o 
   1   8   5     1200.39     1160.96     27.00 o 
   2   8   5     3150.05     3186.84     98.39 o 
   3   8   5     1284.33     1152.87     62.61 o 
   4   8   5     1837.15     1892.98     59.10 o 
   5   8   5       82.51       90.14     23.92 o 
   6   8   5      142.73      113.82     31.58 o 
   7   8   5      297.81      264.87     78.03 o 
   8   8   5      136.67       79.50     33.72 o 
   9   8   5       78.13       75.43     44.39 o 
 -11   9   5       13.05       73.20     49.25 o 
 -10   9   5        4.42       21.75     29.85 o 
  -9   9   5       37.13       25.04     20.39 o 
  -8   9   5       62.91       31.33     15.80 o 
  -7   9   5       29.57       21.53     28.70 o 
  -6   9   5       48.77       32.57     34.87 o 
  -5   9   5       20.18       15.65     23.88 o 
  -4   9   5       31.81       26.44     15.96 o 
  -3   9   5      193.10      185.14     28.79 o 
  -2   9   5       22.13       31.39     20.02 o 
  -1   9   5      100.57       35.56     28.63 o 
   0   9   5     1348.83     1482.45     42.39 o 
   1   9   5        0.57        6.74     14.45 o 
   2   9   5       66.25       49.67     16.72 o 
   3   9   5       19.60      -10.89     30.21 o 
   4   9   5      109.84      148.80     43.12 o 
   5   9   5        6.10       35.86     26.01 o 
   6   9   5        1.08      -14.66     33.29 o 
   7   9   5        1.82      -47.51     47.51 o 
   8   9   5       35.16       37.37     45.25 o 
   9   9   5        0.56       99.34     53.30 o 
 -11  10   5       55.38      170.79     41.67 o 
 -10  10   5      205.06      167.34     30.74 o 
  -9  10   5      115.25      102.07     24.66 o 
  -8  10   5       49.86       51.00     27.08 o 
  -7  10   5        0.68        9.87     19.92 o 
  -6  10   5      816.76      746.70     34.82 o 
  -5  10   5       13.86       28.50     39.67 o 
  -4  10   5     1036.43     1000.23     52.02 o 
  -3  10   5       26.55       19.25     20.46 o 
  -2  10   5     1537.06     1585.05     56.69 o 
  -1  10   5        0.22       17.77     20.17 o 
   0  10   5     1751.26     1842.64     40.07 o 
   1  10   5        3.73       11.07     15.51 o 
   2  10   5      575.06      559.61     38.87 o 
   3  10   5      334.56      408.28     52.75 o 
   4  10   5       62.26      145.53     44.79 o 
   5  10   5      656.33      682.98     55.63 o 
   6  10   5      514.58      669.86     48.91 o 
   7  10   5      257.27      220.93     46.17 o 
   8  10   5      135.53      152.41     60.22 o 
   9  10   5       67.95      169.16     98.32 o 
 -11  11   5       30.70      -38.76     43.70 o 
 -10  11   5       27.31       62.21     47.07 o 
  -9  11   5       33.80       24.43     20.54 o 
  -8  11   5      413.20      385.21     24.94 o 
  -7  11   5        1.02       12.14     18.43 o 
  -6  11   5        0.21       -6.87     18.14 o 
  -5  11   5      377.68      414.06     45.65 o 
  -4  11   5       22.77       -1.04     17.17 o 
  -3  11   5      692.87      658.36     51.48 o 
  -2  11   5      404.93      396.16     28.95 o 
  -1  11   5      681.26      732.07     31.35 o 
   0  11   5       15.99       35.39     16.76 o 
   1  11   5     1171.35     1278.85     32.27 o 
   2  11   5       13.20       14.51     15.40 o 
   3  11   5       77.29      128.12     45.74 o 
   4  11   5       50.24       44.84     35.02 o 
   5  11   5      183.30      134.56     39.15 o 
   6  11   5       22.16       40.57     29.35 o 
   7  11   5       32.56       98.85     43.13 o 
   8  11   5       20.93      -41.15     41.15 o 
 -11  12   5       49.88       28.84     51.43 o 
 -10  12   5       73.44      103.15     41.04 o 
  -9  12   5      135.24       52.37     36.66 o 
  -8  12   5       89.28       66.30     21.07 o 
  -7  12   5       49.33       46.27     24.47 o 
  -6  12   5      116.82       81.92     23.85 o 
  -5  12   5       12.12       45.57     26.85 o 
  -4  12   5      593.99      722.82     67.12 o 
  -3  12   5       40.08       36.42     30.79 o 
  -2  12   5     1084.87     1048.94     44.17 o 
  -1  12   5      214.15      210.91     24.28 o 
   0  12   5     1741.66     1758.45     43.64 o 
   1  12   5      154.42      129.03     19.82 o 
   2  12   5      577.89      570.27     30.91 o 
   3  12   5       59.69       40.71     34.52 o 
   4  12   5      246.14      295.29     48.01 o 
   5  12   5       31.63       22.91     44.46 o 
   6  12   5      105.52      118.40     36.22 o 
   7  12   5       89.81      155.25     42.40 o 
   8  12   5        0.45       78.42     43.75 o 
 -10  13   5       24.77       30.30     42.94 o 
  -9  13   5       90.13       76.56     33.23 o 
  -8  13   5       30.63       32.21     18.11 o 
  -7  13   5      315.17      324.81     67.00 o 
  -6  13   5       22.30       32.13     30.91 o 
  -5  13   5      320.13      279.05     70.39 o 
  -4  13   5        0.03       14.46     35.17 o 
  -3  13   5     1403.41     1499.62     40.79 o 
  -2  13   5      136.20      103.17     30.35 o 
  -1  13   5     1156.66     1269.54     42.18 o 
   0  13   5        0.32      -12.21     19.75 o 
   1  13   5      341.06      414.05     29.45 o 
   2  13   5        5.87       17.68     15.64 o 
   3  13   5      128.41      133.43     23.81 o 
   4  13   5      123.38      165.13     35.03 o 
   5  13   5       51.86      117.43     69.01 o 
   6  13   5      173.22      136.56     41.29 o 
   7  13   5      153.56      220.02     61.00 o 
   8  13   5       38.10       53.93     44.40 o 
 -10  14   5        6.88       15.11     32.87 o 
  -9  14   5       11.58       39.16     35.47 o 
  -8  14   5        0.46       10.97     19.73 o 
  -7  14   5       23.60      -26.76     26.76 o 
  -6  14   5       82.14      114.21     37.70 o 
  -5  14   5       26.57       12.07     31.17 o 
  -4  14   5      292.07      295.67     46.58 o 
  -3  14   5      629.68      747.18     66.04 o 
  -2  14   5      524.52      586.02     45.13 o 
  -1  14   5       11.48       -7.45     20.80 o 
   0  14   5       93.79       66.63     24.34 o 
   1  14   5       87.23       88.90     20.94 o 
   2  14   5       47.10       53.00     20.06 o 
   3  14   5        1.76        3.77     24.18 o 
   4  14   5       89.64      129.09     36.72 o 
   5  14   5        3.70      -31.59     49.44 o 
   6  14   5       12.43      -27.54     34.84 o 
   7  14   5       27.36      146.88     59.68 o 
 -10  15   5       14.70       83.57     91.60 o 
  -9  15   5      172.54       83.32     39.23 o 
  -8  15   5       94.62       37.79     36.05 o 
  -7  15   5      578.21      526.72     63.23 o 
  -6  15   5       81.79       63.73     39.54 o 
  -5  15   5       14.75       13.66     49.64 o 
  -4  15   5        0.31       19.38     47.41 o 
  -3  15   5     1319.71     1327.75     71.22 o 
  -2  15   5       15.17       33.53     21.73 o 
  -1  15   5      408.71      548.74     46.26 o 
   0  15   5       32.88       33.39     19.63 o 
   1  15   5       80.42       95.92     23.03 o 
   2  15   5      199.32      204.93     24.28 o 
   3  15   5      560.13      601.20     43.50 o 
   4  15   5      355.32      400.83     56.76 o 
   5  15   5      193.89      237.09     62.93 o 
   6  15   5      123.02      189.84     52.14 o 
   7  15   5      102.85      110.09     49.94 o 
  -9  16   5        2.22       45.27     46.32 o 
  -8  16   5        7.99       13.94     39.91 o 
  -7  16   5       26.02       28.34     30.33 o 
  -6  16   5       10.22      -37.78     37.78 o 
  -5  16   5       33.61       22.99     34.45 o 
  -4  16   5        7.79        7.77     38.99 o 
  -3  16   5      546.66      437.13    133.39 o 
  -2  16   5       35.70       23.32     26.90 o 
  -1  16   5        5.47      -15.83     22.58 o 
   0  16   5       43.02       38.72     34.41 o 
   1  16   5        3.26      -14.75     22.74 o 
   2  16   5       64.54       66.48     24.44 o 
   3  16   5       26.69        8.70     27.04 o 
   4  16   5        8.19        0.41     58.31 o 
   5  16   5        7.41        0.41     35.16 o 
   6  16   5        9.78       65.08     49.14 o 
  -9  17   5       96.08       72.87     39.35 o 
  -8  17   5       17.54       37.50     53.21 o 
  -7  17   5      261.27      177.62     31.13 o 
  -6  17   5        2.22       24.57     35.54 o 
  -5  17   5       90.71       59.75     53.42 o 
  -4  17   5       64.77      -10.91     50.53 o 
  -3  17   5      950.09     1001.52     49.96 o 
  -2  17   5        3.57        2.39     20.00 o 
  -1  17   5      390.62      365.07     41.09 o 
   0  17   5        0.37      -24.65     27.21 o 
   1  17   5      270.79      261.98     30.90 o 
   2  17   5       33.47       54.21     29.08 o 
   3  17   5      478.43      493.96     63.99 o 
   4  17   5       77.87       37.41     56.77 o 
   5  17   5      324.86      408.99     52.79 o 
   6  17   5       49.81       26.42     59.77 o 
  -8  18   5       29.53       42.42     34.85 o 
  -7  18   5       13.79       40.63     40.76 o 
  -6  18   5       29.74       71.44     51.55 o 
  -5  18   5       36.38       34.56     45.32 o 
  -4  18   5        7.48       -4.92     38.00 o 
  -3  18   5       11.71        2.11     24.23 o 
  -2  18   5      106.61       74.65     25.24 o 
  -1  18   5       28.58       47.64     31.02 o 
   0  18   5        2.98       -0.16     21.86 o 
   1  18   5       32.21       41.01     36.00 o 
   2  18   5       28.92       21.47     24.55 o 
   3  18   5       36.28       31.92     35.52 o 
   4  18   5       34.38       68.18     61.68 o 
   5  18   5      122.67       78.34     57.10 o 
  -7  19   5      113.59      113.87     63.73 o 
  -6  19   5       26.14       35.45     41.38 o 
  -5  19   5       32.09       74.60     48.95 o 
  -4  19   5       12.79       53.74     56.62 o 
  -3  19   5       95.67      104.32     28.12 o 
  -2  19   5       28.82       40.63     23.54 o 
  -1  19   5      239.91      297.37     38.52 o 
   0  19   5        2.61       29.05     24.12 o 
   1  19   5      176.67      171.43     30.80 o 
   2  19   5        0.47       -4.42     25.91 o 
   3  19   5      164.24       76.22     43.20 o 
   4  19   5       93.96       71.46     49.00 o 
   5  19   5      205.22      124.97     70.87 o 
  -7  20   5        9.84      -73.89    120.91 o 
  -6  20   5      106.95      144.91     49.67 o 
  -5  20   5        1.82       51.24     48.55 o 
  -4  20   5       71.15       63.68     54.51 o 
  -3  20   5       79.95       82.15     58.44 o 
  -2  20   5       33.19       39.01     26.83 o 
  -1  20   5       15.38       10.47     31.08 o 
   0  20   5       34.36       73.86     24.91 o 
   1  20   5       60.21       25.57     29.47 o 
   2  20   5       29.41       32.22     28.60 o 
   3  20   5       51.33       62.30     56.37 o 
   4  20   5       74.79      126.78     46.29 o 
  -6  21   5       35.33       40.92    118.47 o 
  -5  21   5       55.69      176.77     57.40 o 
  -4  21   5        2.40       50.85     62.86 o 
  -3  21   5       21.47      103.06     43.72 o 
  -2  21   5        3.93        8.47     25.36 o 
  -1  21   5       54.52       51.26     33.86 o 
   0  21   5       16.72        4.45     27.78 o 
   1  21   5       10.19       50.46     25.34 o 
   2  21   5        4.18       14.09     27.85 o 
   3  21   5       11.67       -1.51     71.43 o 
  -4  22   5      112.72      266.63     83.54 o 
  -3  22   5        0.40       42.70     41.33 o 
  -2  22   5      287.66      257.16     57.37 o 
  -1  22   5        4.85       12.25     35.05 o 
   0  22   5      183.73      169.62     36.92 o 
   1  22   5       18.95       63.72     33.89 o 
   2  22   5       82.56      137.25     53.94 o 
  -2  23   5        1.44       59.67     40.84 o 
  -1  23   5       13.64      -11.02     41.17 o 
   0  23   5       14.04       65.99     63.16 o 
 -12   0   6       46.96      171.25     99.04 o 
 -11   0   6       59.33       43.19     34.97 o 
 -10   0   6       27.86      162.50     71.55 o 
  -9   0   6       86.54      145.21     43.60 o 
  -8   0   6      430.06      429.64     35.58 o 
  -7   0   6       44.35       15.37     28.87 o 
  -6   0   6      832.77      951.79     66.85 o 
  -5   0   6      551.57      265.90    228.80 o 
  -4   0   6      659.35      591.28     87.02 o 
  -3   0   6     1498.96     1566.99     76.95 o 
  -2   0   6    45976.57    48469.93   1359.41 o 
  -1   0   6     1431.54     1404.01     76.95 o 
   0   0   6     4286.74     4199.39     97.50 o 
   1   0   6       40.91       61.13     34.20 o 
   2   0   6     2156.61     2179.14     56.70 o 
   3   0   6      102.43       87.36     33.28 o 
   4   0   6     1373.89     1304.84     58.22 o 
   5   0   6      248.37      290.52     25.88 o 
   6   0   6      252.37      158.58     63.00 o 
   7   0   6      260.65      249.82     17.84 o 
   8   0   6       44.87      164.27    137.40 o 
   9   0   6      129.53      105.65     86.72 o 
 -12   1   6        4.05       53.80     37.99 o 
 -11   1   6       14.78      -35.83     40.43 o 
 -10   1   6        6.47       42.78     34.89 o 
  -9   1   6       40.45       50.33     20.83 o 
  -8   1   6       35.90       17.27     21.38 o 
  -7   1   6      199.15      210.01     21.04 o 
  -6   1   6      180.31      170.19     16.64 o 
  -5   1   6      298.77      302.58     26.11 o 
  -4   1   6       48.54       32.13     22.71 o 
  -3   1   6      203.98      230.27     19.92 o 
  -2   1   6     1514.74     2287.24    220.31 o 
  -1   1   6      264.42      241.86     14.21 o 
   0   1   6      353.40      458.89     31.22 o 
   1   1   6      487.28      488.33     22.35 o 
   2   1   6      252.64      288.32     25.00 o 
   3   1   6       11.00       11.43     10.26 o 
   4   1   6      152.74      168.85     27.81 o 
   5   1   6        0.42        3.18     17.02 o 
   6   1   6      480.24      586.21     33.27 o 
   7   1   6       15.47       35.31     18.84 o 
   8   1   6        2.83      -49.34     52.89 o 
   9   1   6       30.36       73.88     98.66 o 
 -12   2   6       20.51      102.27     49.44 o 
 -11   2   6       49.67       81.03     31.80 o 
 -10   2   6      306.65      334.07     56.55 o 
  -9   2   6       24.98       16.41     29.13 o 
  -8   2   6     1335.07     1471.13     51.46 o 
  -7   2   6      152.65      152.16     29.01 o 
  -6   2   6     2171.55     2236.56     58.15 o 
  -5   2   6      456.69      352.07     46.21 o 
  -4   2   6     1768.46     1832.76     51.80 o 
  -3   2   6        6.11       33.87     17.54 o 
  -2   2   6    12200.76    12490.25    181.28 o 
  -1   2   6       40.13       48.13     17.76 o 
   0   2   6      958.98      895.78     35.41 o 
   1   2   6      866.34      913.09     24.16 o 
   2   2   6      662.81      613.88     29.54 o 
   3   2   6      369.59      426.39     35.89 o 
   4   2   6      928.94      993.07     35.52 o 
   5   2   6      616.50      638.91     47.60 o 
   6   2   6      924.47     1012.52     45.33 o 
   7   2   6      208.30      192.94     25.87 o 
   8   2   6       34.87      136.06     94.11 o 
   9   2   6       93.00      119.36    104.43 o 
 -12   3   6        8.36      -39.87     39.87 o 
 -11   3   6      113.16      100.69     49.07 o 
 -10   3   6       50.28       48.75     42.17 o 
  -9   3   6      123.56      127.53     40.63 o 
  -8   3   6      271.48      322.91     43.15 o 
  -7   3   6      433.66      451.78     38.33 o 
  -6   3   6        6.89        9.57     22.83 o 
  -5   3   6      287.52      366.71     45.23 o 
  -4   3   6      228.36      249.81     39.50 o 
  -3   3   6      957.80      938.02     26.87 o 
  -2   3   6      255.58      293.60     20.06 o 
  -1   3   6     2013.36     2100.80     52.97 o 
   0   3   6       10.27      -22.21     24.23 o 
   1   3   6      440.08      466.68     16.91 o 
   2   3   6       11.50      -10.59     29.71 o 
   3   3   6      363.82      409.53     30.39 o 
   4   3   6      578.11      569.81     39.94 o 
   5   3   6      176.36      195.06     24.46 o 
   6   3   6      650.22      672.52     35.91 o 
   7   3   6       25.05       18.16     30.33 o 
   8   3   6       24.42       41.44     34.74 o 
   9   3   6       52.53      190.74     79.43 o 
 -12   4   6        5.64       34.62     44.39 o 
 -11   4   6       70.38      102.14     34.13 o 
 -10   4   6      454.02      515.03     54.32 o 
  -9   4   6       75.52       94.06     45.16 o 
  -8   4   6      734.47      742.27     56.67 o 
  -7   4   6      143.97      146.98     36.14 o 
  -6   4   6      604.96      700.22     76.40 o 
  -5   4   6      441.23      582.42     52.41 o 
  -4   4   6     1382.21     1320.42     75.53 o 
  -3   4   6       12.19       -8.86     19.27 o 
  -2   4   6      396.15      436.79     21.41 o 
  -1   4   6      555.61      509.12     27.87 o 
   0   4   6      963.29      909.10     40.26 o 
   1   4   6      451.04      470.21     19.61 o 
   2   4   6      241.13      200.10     47.82 o 
   3   4   6      861.05      947.92     39.43 o 
   4   4   6      408.01      504.93     32.38 o 
   5   4   6      359.97      365.41     33.03 o 
   6   4   6      882.78      946.98     46.97 o 
   7   4   6      151.18      151.30     34.64 o 
   8   4   6       39.35       44.65     30.79 o 
   9   4   6       36.65       55.40     72.75 o 
 -12   5   6        1.93      -10.96     78.54 o 
 -11   5   6      126.47      277.35     58.62 o 
 -10   5   6      108.90       68.74     32.31 o 
  -9   5   6      359.49      348.24     58.00 o 
  -8   5   6       54.08       40.42     28.63 o 
  -7   5   6      415.99      404.47     32.73 o 
  -6   5   6      175.03      176.96     47.71 o 
  -5   5   6     2746.54     3112.05    134.59 o 
  -4   5   6       14.73       -9.20     25.78 o 
  -3   5   6      435.74      462.00     46.01 o 
  -2   5   6       11.62       22.16     21.68 o 
  -1   5   6      970.24      943.83     31.37 o 
   0   5   6      411.67      462.91     28.73 o 
   1   5   6     4018.49     4147.94     56.43 o 
   2   5   6       12.48       -1.95     17.98 o 
   3   5   6     1315.68     1225.32     52.12 o 
   4   5   6      178.87      203.14     20.82 o 
   5   5   6      314.48      390.22     34.81 o 
   6   5   6      298.19      382.75     40.41 o 
   7   5   6      128.74      122.50     35.60 o 
   8   5   6       60.12       77.32     31.95 o 
   9   5   6        1.84       49.55     70.31 o 
 -12   6   6        0.06        6.32     39.82 o 
 -11   6   6       54.45       58.64     54.91 o 
 -10   6   6        7.08        8.10     45.79 o 
  -9   6   6      108.20      136.95     48.66 o 
  -8   6   6       42.91       49.74     40.84 o 
  -7   6   6        2.30       13.50     26.08 o 
  -6   6   6      116.23      108.54     39.03 o 
  -5   6   6      280.79      273.19     40.30 o 
  -4   6   6      269.78      330.26     30.92 o 
  -3   6   6       37.67       39.06     31.02 o 
  -2   6   6       75.47       80.16     20.60 o 
  -1   6   6       30.24       37.53     15.18 o 
   0   6   6      388.47      380.27     24.94 o 
   1   6   6      326.84      375.50     25.18 o 
   2   6   6      609.02      583.18     42.14 o 
   3   6   6       15.36       13.85     24.19 o 
   4   6   6       59.39       40.33     28.31 o 
   5   6   6      218.44      293.00     28.51 o 
   6   6   6       49.92       54.53     27.63 o 
   7   6   6       13.75       31.10     32.98 o 
   8   6   6        3.56       24.72     32.73 o 
   9   6   6       36.96       40.30     37.25 o 
 -11   7   6      138.47      117.33     66.02 o 
 -10   7   6      115.39      107.13     68.03 o 
  -9   7   6      418.77      504.72     54.32 o 
  -8   7   6       24.93       27.07     30.32 o 
  -7   7   6      300.55      359.84     47.78 o 
  -6   7   6        4.83       84.75     44.71 o 
  -5   7   6     2693.46     2555.25    132.95 o 
  -4   7   6       17.51       27.34     29.90 o 
  -3   7   6     1185.90     1268.82     69.92 o 
  -2   7   6       14.90        4.45     16.34 o 
  -1   7   6     1136.08     1065.20     38.11 o 
   0   7   6      121.84       87.57     17.69 o 
   1   7   6     5399.92     5475.04     79.49 o 
   2   7   6      256.54      302.79     29.74 o 
   3   7   6      975.26     1102.68     46.88 o 
   4   7   6      239.67      281.14     33.09 o 
   5   7   6      535.48      525.22     45.93 o 
   6   7   6      383.38      438.68     41.69 o 
   7   7   6      160.23      173.31     33.11 o 
   8   7   6      183.00      207.23     42.41 o 
 -11   8   6        8.16       19.54     50.92 o 
 -10   8   6        7.24       57.92     51.35 o 
  -9   8   6       80.11       90.34     39.65 o 
  -8   8   6        0.01       51.49     38.17 o 
  -7   8   6        0.89       -1.26     32.22 o 
  -6   8   6        0.10       12.24     28.59 o 
  -5   8   6      116.70      111.63     37.00 o 
  -4   8   6       44.46       58.59     26.52 o 
  -3   8   6      312.79      336.03     19.73 o 
  -2   8   6       77.49       71.06     26.51 o 
  -1   8   6      463.01      562.79     32.68 o 
   0   8   6      131.26       82.64     25.93 o 
   1   8   6      121.76       98.89     22.23 o 
   2   8   6       75.70       58.33     27.90 o 
   3   8   6      299.79      396.74     28.32 o 
   4   8   6       21.72       22.61     23.79 o 
   5   8   6       55.72       74.66     30.88 o 
   6   8   6       32.06       21.77     28.82 o 
   7   8   6        1.16       48.76     28.77 o 
   8   8   6        7.50       -1.41     31.84 o 
 -11   9   6      103.82       61.45     37.64 o 
 -10   9   6       50.01       32.25     27.65 o 
  -9   9   6       95.29       38.84     34.61 o 
  -8   9   6       15.39        2.27     26.11 o 
  -7   9   6      705.92      796.34     83.03 o 
  -6   9   6       63.22       25.14     35.36 o 
  -5   9   6      729.71      690.64     42.78 o 
  -4   9   6       86.88       77.51     28.80 o 
  -3   9   6     1591.56     1554.58     38.60 o 
  -2   9   6       35.68       28.41     20.37 o 
  -1   9   6      744.49      722.68     29.90 o 
   0   9   6      160.11      158.43     31.61 o 
   1   9   6      726.75      821.80     24.57 o 
   2   9   6      970.12      957.23     49.98 o 
   3   9   6     2220.28     2213.77     85.23 o 
   4   9   6      642.25      647.55     40.03 o 
   5   9   6      201.30      219.96     43.26 o 
   6   9   6      349.42      315.65     49.81 o 
   7   9   6      322.81      351.24     40.49 o 
   8   9   6      281.29      207.41     59.32 o 
 -11  10   6        8.09       38.66     34.98 o 
 -10  10   6       22.65       15.75     33.61 o 
  -9  10   6       47.29       27.68     30.45 o 
  -8  10   6       19.41       42.23     26.19 o 
  -7  10   6      141.65       88.48     34.16 o 
  -6  10   6       40.62       33.03     26.76 o 
  -5  10   6       10.77       36.26     29.16 o 
  -4  10   6      175.06      184.80     49.26 o 
  -3  10   6       19.82       10.39     25.12 o 
  -2  10   6      344.79      398.20     38.01 o 
  -1  10   6      509.81      539.03     36.20 o 
   0  10   6      515.61      507.26     25.00 o 
   1  10   6        2.05      -10.30     15.73 o 
   2  10   6      472.34      487.74     51.74 o 
   3  10   6      298.58      319.64     48.88 o 
   4  10   6       34.69       23.85     24.52 o 
   5  10   6       64.09       51.98     31.60 o 
   6  10   6       32.84       21.26     36.39 o 
   7  10   6       38.88       27.91     32.92 o 
   8  10   6        4.04       71.66     86.82 o 
 -11  11   6       63.90       93.44     64.18 o 
 -10  11   6       52.88       92.38     67.31 o 
  -9  11   6       10.71       39.35     32.19 o 
  -8  11   6        0.92      -29.00     29.00 o 
  -7  11   6      593.28      715.78     69.92 o 
  -6  11   6        9.33       23.83     35.28 o 
  -5  11   6      150.90      143.41     45.34 o 
  -4  11   6       53.99       54.36     18.64 o 
  -3  11   6     1169.85     1147.46     63.02 o 
  -2  11   6       24.89       27.12     23.37 o 
  -1  11   6      910.65      877.39     45.00 o 
   0  11   6      110.01      123.94     22.74 o 
   1  11   6      733.55      767.44     29.09 o 
   2  11   6      167.08      167.40     51.40 o 
   3  11   6     1571.92     1553.54     79.40 o 
   4  11   6        4.04        8.67     24.83 o 
   5  11   6       61.22       48.69     35.71 o 
   6  11   6      181.57      184.21     44.25 o 
   7  11   6      135.01      161.05     41.76 o 
   8  11   6      174.46      276.64     62.29 o 
 -10  12   6       60.45        0.47     30.65 o 
  -9  12   6        6.28       40.43     36.93 o 
  -8  12   6       54.99       71.90     32.53 o 
  -7  12   6      154.16      177.38     34.79 o 
  -6  12   6       43.22       34.48     36.94 o 
  -5  12   6        3.62       21.35     29.30 o 
  -4  12   6      585.17      623.52     35.97 o 
  -3  12   6      380.25      342.74     44.82 o 
  -2  12   6     1399.12     1511.64     83.80 o 
  -1  12   6        9.45       14.18     26.71 o 
   0  12   6      764.80      772.03     33.39 o 
   1  12   6       22.68       18.84     15.20 o 
   2  12   6       58.13       56.86     10.72 o 
   3  12   6      475.34      476.18     63.30 o 
   4  12   6      188.36      201.12     35.50 o 
   5  12   6      117.98      119.82     46.14 o 
   6  12   6       69.32       77.10     37.55 o 
   7  12   6      110.38      254.86     57.00 o 
 -10  13   6       32.44       52.04     37.30 o 
  -9  13   6        8.30      -29.63     39.29 o 
  -8  13   6       22.79       31.15     32.40 o 
  -7  13   6       32.53       35.53     40.29 o 
  -6  13   6       38.11        3.66     27.56 o 
  -5  13   6      158.44      118.05     22.21 o 
  -4  13   6       12.98       21.87     22.65 o 
  -3  13   6      659.43      676.83     38.90 o 
  -2  13   6        4.10       -0.05     21.40 o 
  -1  13   6      718.72      807.88     40.90 o 
   0  13   6       48.46       25.72     21.65 o 
   1  13   6      426.54      427.98     30.44 o 
   2  13   6       17.23       15.60     21.16 o 
   3  13   6      167.10      167.61     43.42 o 
   4  13   6       82.26       95.15     41.86 o 
   5  13   6      108.65       97.13     38.91 o 
   6  13   6       30.32       27.57     63.64 o 
   7  13   6       10.15       47.31     36.32 o 
 -10  14   6       89.00       46.97     42.16 o 
  -9  14   6       38.75       15.80     41.18 o 
  -8  14   6      219.44      191.37     61.45 o 
  -7  14   6       65.99       41.65     39.13 o 
  -6  14   6      415.10      348.36     94.54 o 
  -5  14   6       68.89       57.78     23.23 o 
  -4  14   6      573.86      613.68     48.86 o 
  -3  14   6        8.73       -5.21     25.87 o 
  -2  14   6      102.48      117.40     28.99 o 
  -1  14   6       25.42       32.62     19.18 o 
   0  14   6      245.78      275.89     27.91 o 
   1  14   6      133.10      102.46     24.46 o 
   2  14   6      148.93      158.77     18.40 o 
   3  14   6      318.44      304.04     50.53 o 
   4  14   6       81.85       29.71     66.69 o 
   5  14   6      321.98      203.95     50.06 o 
   6  14   6      143.81      235.23     52.39 o 
  -9  15   6        7.18       26.49     36.92 o 
  -8  15   6        0.45        7.41     40.33 o 
  -7  15   6       74.67       79.89     40.61 o 
  -6  15   6       19.60       -1.09     18.04 o 
  -5  15   6       22.19       57.72     37.46 o 
  -4  15   6      631.12      649.77     49.09 o 
  -3  15   6        5.01       25.97     29.17 o 
  -2  15   6       60.08       68.54     35.14 o 
  -1  15   6      103.95       69.10     29.44 o 
   0  15   6      283.78      301.47     46.07 o 
   1  15   6        3.51       -3.80     22.37 o 
   2  15   6       51.31       36.38     17.37 o 
   3  15   6       83.44       51.88     43.22 o 
   4  15   6        6.67       32.43     42.80 o 
   5  15   6       29.20       73.14     48.19 o 
   6  15   6        5.20       44.93     45.58 o 
  -9  16   6       28.19       18.55     43.13 o 
  -8  16   6      165.77       82.28     60.12 o 
  -7  16   6       28.82       -5.85     35.34 o 
  -6  16   6      257.11      193.23     38.25 o 
  -5  16   6        4.73       -3.05     22.33 o 
  -4  16   6      832.62      875.62     49.63 o 
  -3  16   6        2.15       26.96     35.11 o 
  -2  16   6       14.53       -0.01     24.70 o 
  -1  16   6       77.44       58.76     26.90 o 
   0  16   6     1479.04     1599.63     70.02 o 
   1  16   6       46.93       37.66     20.66 o 
   2  16   6      171.38       95.78     22.52 o 
   3  16   6       75.78       85.46     45.20 o 
   4  16   6      200.90      202.87     64.08 o 
   5  16   6      104.24      149.70     48.52 o 
   6  16   6       69.26      171.58     90.70 o 
  -8  17   6        0.22       39.00     43.27 o 
  -7  17   6        6.31       -3.88     38.32 o 
  -6  17   6       28.91       90.50     36.92 o 
  -5  17   6       39.84       14.71     29.82 o 
  -4  17   6       20.34       45.96     32.70 o 
  -3  17   6        2.52       21.63     31.81 o 
  -2  17   6       50.36       70.30     38.09 o 
  -1  17   6       11.73       -7.37     22.93 o 
   0  17   6        4.57       11.08     29.48 o 
   1  17   6       85.68       64.88     25.85 o 
   2  17   6        3.46       -0.43     23.37 o 
   3  17   6       11.33       34.65     36.49 o 
   4  17   6       10.30      120.82     70.55 o 
   5  17   6        2.28       49.88     48.60 o 
  -8  18   6       76.81       29.92     71.45 o 
  -7  18   6       18.34       41.82     41.19 o 
  -6  18   6      178.73      160.74     53.36 o 
  -5  18   6        7.40       -0.42     25.79 o 
  -4  18   6      343.60      373.69     71.13 o 
  -3  18   6        1.49      -13.15     37.02 o 
  -2  18   6      132.76      101.22     28.25 o 
  -1  18   6       26.19       49.61     25.69 o 
   0  18   6      753.55      753.34     66.04 o 
   1  18   6       20.92       23.98     26.02 o 
   2  18   6      255.15      161.26     75.27 o 
   3  18   6       40.03       49.25     46.97 o 
   4  18   6      230.35      163.18     97.91 o 
  -7  19   6       79.70       68.05     47.30 o 
  -6  19   6        1.44        5.31     34.69 o 
  -5  19   6       70.19       12.24     58.02 o 
  -4  19   6       58.83       71.85     38.39 o 
  -3  19   6       22.57       48.77     47.95 o 
  -2  19   6        0.72        5.57     31.09 o 
  -1  19   6       15.67       39.02     24.88 o 
   0  19   6       83.97       66.30     29.51 o 
   1  19   6       62.33       29.44     26.03 o 
   2  19   6       29.04       42.65     42.36 o 
   3  19   6       45.73       25.95     46.96 o 
   4  19   6       96.90       42.90     78.85 o 
  -6  20   6       68.02       93.86     51.92 o 
  -5  20   6        2.08       56.45     50.33 o 
  -4  20   6       51.89      159.52     48.60 o 
  -3  20   6       19.25       67.41     35.02 o 
  -2  20   6      199.38      197.53     44.43 o 
  -1  20   6        8.83       50.81     35.74 o 
   0  20   6      101.04       58.74     33.45 o 
   1  20   6        7.36        7.17     26.33 o 
   2  20   6       67.86       82.00     59.20 o 
   3  20   6       53.32       14.12     47.82 o 
  -5  21   6       78.22      237.80     94.33 o 
  -4  21   6       14.02       26.50     38.79 o 
  -3  21   6       97.36      111.61     41.16 o 
  -2  21   6        0.85       60.31     34.49 o 
  -1  21   6       88.65       72.13     29.67 o 
   0  21   6       21.41       42.76     41.97 o 
   1  21   6       31.00       30.94     46.64 o 
   2  21   6       68.80       75.11    114.20 o 
  -2  22   6        9.39        3.25     44.75 o 
  -1  22   6       26.79       66.84     39.23 o 
   0  22   6        0.21      -51.68     64.73 o 
 -12   1   7       41.58       60.97     64.27 o 
 -11   1   7       55.52       48.41     48.53 o 
 -10   1   7        5.10       40.31     26.79 o 
  -9   1   7      121.27      160.80     29.76 o 
  -8   1   7       78.96       73.57     21.31 o 
  -7   1   7       43.57       57.19     21.43 o 
  -6   1   7        0.37       10.35     18.55 o 
  -5   1   7      859.05      889.40     28.13 o 
  -4   1   7        6.62      -19.66     19.66 o 
  -3   1   7     5374.43     5993.63    121.99 o 
  -2   1   7       72.74       82.22     19.55 o 
  -1   1   7     1007.64     1053.16     40.26 o 
   0   1   7      190.23      215.41     17.26 o 
   1   1   7     2463.42     2601.96     50.11 o 
   2   1   7      108.96      106.64     15.89 o 
   3   1   7      285.24      230.20     51.12 o 
   4   1   7      310.43      331.99     44.71 o 
   5   1   7      531.41      495.85     35.70 o 
   6   1   7      226.83      211.33     24.87 o 
   7   1   7       89.69      108.01     90.90 o 
   8   1   7      107.72      169.74     77.91 o 
 -12   2   7        9.29      -50.95     68.45 o 
 -11   2   7       30.28      109.24     77.84 o 
 -10   2   7        0.20       -2.95     34.14 o 
  -9   2   7       86.58      107.18     43.56 o 
  -8   2   7      114.19       87.09     30.68 o 
  -7   2   7       81.29       86.34     29.74 o 
  -6   2   7      437.03      449.49     56.72 o 
  -5   2   7        0.02       12.23     36.81 o 
  -4   2   7      326.00      330.96     21.07 o 
  -3   2   7        0.88        3.01     20.02 o 
  -2   2   7       29.48       21.16     18.63 o 
  -1   2   7       10.79        1.29     14.65 o 
   0   2   7        1.03       11.82     15.04 o 
   1   2   7      624.22      705.93     41.89 o 
   2   2   7      147.92      156.85     17.52 o 
   3   2   7      110.00       93.49     32.56 o 
   4   2   7      117.34      135.49     36.79 o 
   5   2   7      316.33      375.05     58.27 o 
   6   2   7       50.78       44.66     30.34 o 
   7   2   7        3.76       -1.62     57.19 o 
   8   2   7       99.88       35.62     68.70 o 
 -12   3   7       27.05       43.81     62.48 o 
 -11   3   7       60.95       79.03     49.80 o 
 -10   3   7       58.97      162.77     40.34 o 
  -9   3   7      189.40      191.44     49.54 o 
  -8   3   7       20.56       65.87     37.33 o 
  -7   3   7      195.77      193.77     30.83 o 
  -6   3   7      367.41      336.53     49.65 o 
  -5   3   7      903.63      952.26     52.63 o 
  -4   3   7      158.73      140.97     47.24 o 
  -3   3   7      542.48      520.01     32.24 o 
  -2   3   7        0.23      -18.29     22.11 o 
  -1   3   7      827.15      777.24     31.49 o 
   0   3   7       91.86       60.36     14.36 o 
   1   3   7      681.22      744.40     23.70 o 
   2   3   7      617.22      586.84     16.93 o 
   3   3   7      518.06      516.37     37.37 o 
   4   3   7      598.09      393.08     77.63 o 
   5   3   7      761.20      820.76     59.30 o 
   6   3   7      145.04      117.16     28.14 o 
   7   3   7        7.21      -17.05     27.26 o 
   8   3   7      137.04      204.53     80.80 o 
 -12   4   7       56.54      136.67     59.42 o 
 -11   4   7       74.63      130.50     40.39 o 
 -10   4   7       26.91       46.36     35.89 o 
  -9   4   7      221.78      250.54     48.19 o 
  -8   4   7       65.62       77.64     39.55 o 
  -7   4   7       34.05       49.20     20.32 o 
  -6   4   7      118.66      154.01     59.45 o 
  -5   4   7      192.75      163.28     38.07 o 
  -4   4   7      139.62      187.67     32.15 o 
  -3   4   7      147.68      166.36     22.56 o 
  -2   4   7     1307.05     1374.67     54.23 o 
  -1   4   7      120.88      125.83     19.94 o 
   0   4   7     1155.04     1147.50     51.20 o 
   1   4   7       26.55       27.97     13.85 o 
   2   4   7     1131.26     1185.42     60.74 o 
   3   4   7       51.14       19.15     30.04 o 
   4   4   7      596.54      532.81    157.97 o 
   5   4   7      161.73      146.19     28.72 o 
   6   4   7        0.81        2.85     24.70 o 
   7   4   7        6.00       16.87     43.85 o 
   8   4   7       72.82       37.54     68.49 o 
 -11   5   7        9.14      101.20     70.51 o 
 -10   5   7       48.16      111.91     43.43 o 
  -9   5   7       98.13      131.55     35.31 o 
  -8   5   7       36.54       50.85     44.16 o 
  -7   5   7       88.60       38.41     39.40 o 
  -6   5   7      300.78      303.47     45.27 o 
  -5   5   7       41.07       75.26     39.18 o 
  -4   5   7        6.27        6.40     23.02 o 
  -3   5   7      110.90       98.72     34.04 o 
  -2   5   7      180.66      161.53     23.76 o 
  -1   5   7      386.22      374.37     42.89 o 
   0   5   7        1.59        1.98     21.56 o 
   1   5   7      370.69      450.80     23.45 o 
   2   5   7       67.50       63.73     23.38 o 
   3   5   7      121.49       70.00     24.08 o 
   4   5   7      899.70     1043.24     72.98 o 
   5   5   7      208.78      196.60     28.78 o 
   6   5   7        1.55        7.78     27.07 o 
   7   5   7        2.24       23.89     29.37 o 
   8   5   7      118.12      153.28     78.55 o 
 -11   6   7       58.09      120.62     44.72 o 
 -10   6   7        1.80        3.63     45.78 o 
  -9   6   7        9.62      103.70     47.17 o 
  -8   6   7      245.66      266.42     47.55 o 
  -7   6   7       14.48       33.61     44.76 o 
  -6   6   7     1270.26     1450.28     74.83 o 
  -5   6   7        7.72       28.40     31.20 o 
  -4   6   7     1016.21     1057.59     50.60 o 
  -3   6   7       36.32       37.88     22.95 o 
  -2   6   7      277.79      269.14     38.59 o 
  -1   6   7       57.99       49.12     23.01 o 
   0   6   7     1591.53     1684.05     48.40 o 
   1   6   7      411.89      431.09     31.29 o 
   2   6   7     1258.04     1281.26     49.08 o 
   3   6   7      351.53      336.23     43.15 o 
   4   6   7     1850.94     1811.88     57.23 o 
   5   6   7        7.31       30.21     27.02 o 
   6   6   7        1.28      -25.25     30.05 o 
   7   6   7       24.46       50.63     32.02 o 
   8   6   7       24.70       41.02     96.39 o 
 -11   7   7        0.22       22.87     70.51 o 
 -10   7   7        1.91       92.81     64.43 o 
  -9   7   7        7.95      112.82     35.59 o 
  -8   7   7       10.68       34.20     30.19 o 
  -7   7   7        0.20       16.52     42.87 o 
  -6   7   7        7.16       28.79     31.38 o 
  -5   7   7      152.87      171.21     36.91 o 
  -4   7   7      410.60      441.71     35.17 o 
  -3   7   7      187.25      224.48     32.51 o 
  -2   7   7      112.84       94.94     30.15 o 
  -1   7   7       38.90       43.55     22.75 o 
   0   7   7       21.36       20.95     16.98 o 
   1   7   7      189.14       71.11     42.42 o 
   2   7   7       10.87       17.99     23.40 o 
   3   7   7       84.89       49.68     30.39 o 
   4   7   7      143.91      109.76     25.60 o 
   5   7   7       21.67       19.74     28.28 o 
   6   7   7       36.06       66.77     27.50 o 
   7   7   7        1.94      -25.58     48.48 o 
   8   7   7        3.00       34.81     58.62 o 
 -11   8   7       33.18       47.49     55.68 o 
 -10   8   7      208.32      208.17     46.07 o 
  -9   8   7       28.34       59.46     47.49 o 
  -8   8   7      545.71      362.26     85.70 o 
  -7   8   7       92.91       33.46     35.65 o 
  -6   8   7      954.70      996.36     79.51 o 
  -5   8   7       81.60       64.67     28.75 o 
  -4   8   7     1169.27     1234.51     58.25 o 
  -3   8   7        9.00       27.28     29.53 o 
  -2   8   7       83.86      105.92     24.90 o 
  -1   8   7       38.03       46.73     23.46 o 
   0   8   7      953.66      942.43    109.07 o 
   1   8   7      125.14       93.20     19.10 o 
   2   8   7      481.53      483.09     29.30 o 
   3   8   7      202.48      259.47     33.32 o 
   4   8   7       53.77       67.58     26.57 o 
   5   8   7      253.41      210.56     33.43 o 
   6   8   7       87.44      100.51     26.06 o 
   7   8   7      207.29      196.59     38.85 o 
 -11   9   7        4.09       69.20     54.64 o 
 -10   9   7        0.82      -23.72     34.57 o 
  -9   9   7        0.72       -6.13     27.46 o 
  -8   9   7       18.77       68.70     25.61 o 
  -7   9   7       18.48       64.98     30.81 o 
  -6   9   7        1.41       -6.14     33.24 o 
  -5   9   7      107.37      150.37     38.62 o 
  -4   9   7      555.02      639.19     40.11 o 
  -3   9   7       76.31       70.13     26.65 o 
  -2   9   7       52.62       61.11     22.05 o 
  -1   9   7       12.16       16.97     22.27 o 
   0   9   7       42.55       46.67     25.46 o 
   1   9   7       11.55       24.21     19.22 o 
   2   9   7      327.00      255.69     82.15 o 
   3   9   7      149.36      154.01     29.82 o 
   4   9   7      186.51      136.25     37.00 o 
   5   9   7      174.52      118.55     43.66 o 
   6   9   7        0.08       10.75     34.30 o 
   7   9   7        7.66       -2.00     27.36 o 
 -11  10   7       29.43       16.49     60.46 o 
 -10  10   7      248.57      179.28     46.93 o 
  -9  10   7       63.10       39.40     29.40 o 
  -8  10   7      206.18      166.61     49.80 o 
  -7  10   7       15.03      -52.28     52.28 o 
  -6  10   7      384.02      448.28     56.78 o 
  -5  10   7        3.05       -5.90     26.39 o 
  -4  10   7     1861.04     1876.10    102.01 o 
  -3  10   7       61.52       66.50     19.62 o 
  -2  10   7      164.00      156.34     29.46 o 
  -1  10   7       15.29       16.14     23.37 o 
   0  10   7       55.22       36.27     21.65 o 
   1  10   7      126.27       86.98     23.09 o 
   2  10   7      596.64      646.46     47.38 o 
   3  10   7      198.27      178.73     36.32 o 
   4  10   7       25.62       11.14     31.02 o 
   5  10   7      146.12      186.27     30.96 o 
   6  10   7      190.53      173.85     49.03 o 
   7  10   7      233.72      190.47     48.34 o 
 -10  11   7       51.77       81.65     45.90 o 
  -9  11   7       13.19       44.54     44.46 o 
  -8  11   7        4.08       -0.11     35.73 o 
  -7  11   7        1.16       34.07     40.08 o 
  -6  11   7        0.10      -19.34     31.37 o 
  -5  11   7      192.12      217.33     48.55 o 
  -4  11   7       35.17       55.23     36.07 o 
  -3  11   7      720.74      773.82     35.35 o 
  -2  11   7      110.04       90.32     23.99 o 
  -1  11   7      683.02      752.11     36.32 o 
   0  11   7       12.52        7.51     22.89 o 
   1  11   7      809.96      774.82     38.97 o 
   2  11   7        0.71       18.81     31.59 o 
   3  11   7       33.85       67.56     32.29 o 
   4  11   7      158.42       71.13     33.01 o 
   5  11   7       52.38       24.22     29.30 o 
   6  11   7       43.67       84.47     32.23 o 
   7  11   7       41.69       -1.88     57.13 o 
 -10  12   7       83.41       81.95     36.90 o 
  -9  12   7        2.69      -40.31     40.31 o 
  -8  12   7       11.42       66.19     39.06 o 
  -7  12   7        0.48       62.93     32.25 o 
  -6  12   7       95.83       82.01     39.95 o 
  -5  12   7       94.12       99.20     33.22 o 
  -4  12   7      577.88      563.81     78.41 o 
  -3  12   7       26.57       58.61     25.46 o 
  -2  12   7      570.78      633.28     39.67 o 
  -1  12   7      116.55       64.42     28.62 o 
   0  12   7      640.83      650.63     34.17 o 
   1  12   7       18.83        9.84     14.05 o 
   2  12   7      368.92      373.84     74.73 o 
   3  12   7       32.35       28.48     45.47 o 
   4  12   7        1.11       78.53     31.40 o 
   5  12   7       54.95      125.40     40.37 o 
   6  12   7       62.44       76.91     48.58 o 
 -10  13   7       35.03        0.08     52.58 o 
  -9  13   7       29.50      -24.08     29.46 o 
  -8  13   7        4.82      -13.21     33.30 o 
  -7  13   7      150.90      139.53     47.69 o 
  -6  13   7       50.97       75.07     41.18 o 
  -5  13   7      109.72       96.03     35.67 o 
  -4  13   7       36.53       28.74     21.76 o 
  -3  13   7      440.62      469.24     32.61 o 
  -2  13   7        4.12       -2.79     26.80 o 
  -1  13   7      395.69      420.47     37.46 o 
   0  13   7        4.37       -3.40     20.24 o 
   1  13   7       69.82       58.24     18.01 o 
   2  13   7      190.14      224.15     54.28 o 
   3  13   7      212.86      343.32     60.62 o 
   4  13   7      129.90      188.56     46.59 o 
   5  13   7      109.82      177.39     38.18 o 
   6  13   7      153.99      360.39    104.12 o 
  -9  14   7        8.88       63.40     62.13 o 
  -8  14   7        4.85       -7.76     54.65 o 
  -7  14   7       19.13      -17.65     31.42 o 
  -6  14   7       17.11        9.53     29.43 o 
  -5  14   7       16.57        0.53     31.28 o 
  -4  14   7        6.96        1.13     24.94 o 
  -3  14   7       11.34      -11.50     27.57 o 
  -2  14   7       34.08       29.22     30.71 o 
  -1  14   7      381.59      455.51     93.71 o 
   0  14   7       73.91       50.82     24.20 o 
   1  14   7       18.94        9.51     18.15 o 
   2  14   7        9.89        8.81     45.77 o 
   3  14   7        2.91       63.90     83.00 o 
   4  14   7       80.13      159.81     47.10 o 
   5  14   7        2.87      -53.06     53.06 o 
  -9  15   7       43.98       10.23     34.60 o 
  -8  15   7       17.16       37.71     45.09 o 
  -7  15   7      296.36      290.55     65.58 o 
  -6  15   7       38.54       -1.80     38.46 o 
  -5  15   7       38.06       19.31     17.73 o 
  -4  15   7        2.68       12.49     28.01 o 
  -3  15   7      241.92      271.03     35.34 o 
  -2  15   7        0.44      -24.15     31.88 o 
  -1  15   7     1051.99     1001.72     52.60 o 
   0  15   7        0.38       -2.41     22.78 o 
   1  15   7       34.16       11.47     19.49 o 
   2  15   7       73.83       68.50     44.46 o 
   3  15   7      280.30      235.79     52.49 o 
   4  15   7      248.73      221.60     52.65 o 
   5  15   7      170.81      169.02     43.52 o 
  -8  16   7        1.78       -5.28     41.50 o 
  -7  16   7        0.67       16.71     34.22 o 
  -6  16   7        1.64        7.20     58.58 o 
  -5  16   7        3.49       36.31     44.00 o 
  -4  16   7        1.94       39.69     29.45 o 
  -3  16   7        4.05       -5.25     28.91 o 
  -2  16   7       22.93        9.00     29.43 o 
  -1  16   7      180.20      100.57     32.74 o 
   0  16   7       16.05        8.95     23.16 o 
   1  16   7        8.54       18.99     20.32 o 
   2  16   7        2.84        7.22     34.40 o 
   3  16   7        6.38       26.69     55.54 o 
   4  16   7        1.00      112.55     61.81 o 
  -7  17   7      169.15      115.95     65.60 o 
  -6  17   7        7.55       15.07     41.48 o 
  -5  17   7       49.84       71.38     48.50 o 
  -4  17   7       23.90       37.73     30.77 o 
  -3  17   7       59.10       65.77     37.65 o 
  -2  17   7       39.78       49.72     37.59 o 
  -1  17   7     1051.60     1089.03     62.64 o 
   0  17   7       17.32       22.27     26.24 o 
   1  17   7       89.58       70.01     35.97 o 
   2  17   7       20.44       17.33     53.87 o 
   3  17   7      218.41      247.71     70.94 o 
   4  17   7       83.51      186.14     68.73 o 
  -7  18   7       12.05       15.38     41.80 o 
  -6  18   7       22.60       -7.52     53.91 o 
  -5  18   7        2.28        7.42     37.40 o 
  -4  18   7        0.64      -52.44     57.51 o 
  -3  18   7        4.60       16.77     37.27 o 
  -2  18   7       82.27       67.27     36.52 o 
  -1  18   7        0.04      -28.80     36.73 o 
   0  18   7       44.62       -4.16     27.15 o 
   1  18   7        1.03       -2.34     34.79 o 
   2  18   7       20.21       38.21     62.41 o 
   3  18   7        2.34       59.27     41.55 o 
  -6  19   7        0.11       16.15     47.94 o 
  -5  19   7       41.40      -39.37     63.32 o 
  -4  19   7        0.92       22.33     37.84 o 
  -3  19   7       74.09       66.19     42.00 o 
  -2  19   7        7.15        9.03     38.43 o 
  -1  19   7      228.13      206.70     33.67 o 
   0  19   7        6.07      -21.40     28.08 o 
   1  19   7       87.71      144.86     41.33 o 
   2  19   7       30.54      -13.87     60.35 o 
  -5  20   7        4.62      -34.20     62.90 o 
  -4  20   7       35.49      192.86     83.17 o 
  -3  20   7       10.40       53.52     38.53 o 
  -2  20   7       50.76       20.34     42.00 o 
  -1  20   7       19.90       35.79     35.53 o 
   0  20   7       36.82       44.17     41.74 o 
   1  20   7       22.42       35.86     44.02 o 
  -2  21   7        6.41      172.82     85.49 o 
 -11   0   8       11.86       55.11     66.52 o 
 -10   0   8       32.75       69.45     62.18 o 
  -9   0   8       26.82      -32.48     86.41 o 
  -8   0   8       66.63       56.63     53.68 o 
  -7   0   8        7.40       38.47     59.24 o 
  -6   0   8      414.12      411.05     26.24 o 
  -5   0   8       40.97       33.30     20.18 o 
  -4   0   8      337.17      234.19     36.09 o 
  -3   0   8      298.68      319.92     40.68 o 
  -2   0   8     2093.14     1971.21     98.01 o 
  -1   0   8      137.55      153.33     25.62 o 
   0   0   8      846.95      908.79     36.26 o 
   1   0   8        4.74        2.04     21.77 o 
   2   0   8       46.23       64.60     21.05 o 
   3   0   8        3.09        1.68     18.20 o 
   4   0   8      306.61      318.52     18.53 o 
   5   0   8      173.22      122.75    115.42 o 
   6   0   8      234.63      266.87     85.49 o 
   7   0   8      109.59       92.82    136.18 o 
 -11   1   8        7.51      175.96     95.27 o 
 -10   1   8        2.48       -3.03    135.16 o 
  -9   1   8       10.93       20.61     54.78 o 
  -8   1   8        2.42      -24.24     24.24 o 
  -7   1   8        9.78       15.91     25.34 o 
  -6   1   8        6.60      -12.16     31.81 o 
  -5   1   8        2.16        9.14     20.87 o 
  -4   1   8       86.72       57.96     21.21 o 
  -3   1   8        5.45       27.40     22.09 o 
  -2   1   8      131.69      106.76     18.37 o 
  -1   1   8       26.06       51.94     15.83 o 
   0   1   8       16.13        2.03     16.96 o 
   1   1   8       17.44       22.57     15.21 o 
   2   1   8        2.71        8.46     13.45 o 
   3   1   8        1.43       -2.06     11.69 o 
   4   1   8       71.30       69.29     19.81 o 
   5   1   8       14.12      -35.45     52.69 o 
   6   1   8       44.35       17.34     79.66 o 
   7   1   8        4.86       60.46     56.14 o 
 -11   2   8        0.24      106.74     82.82 o 
 -10   2   8       62.77       69.22     69.72 o 
  -9   2   8       26.30       29.28     38.08 o 
  -8   2   8       69.91      128.93     35.81 o 
  -7   2   8       13.47       43.98     26.88 o 
  -6   2   8      363.24      475.66     59.43 o 
  -5   2   8        0.03       15.13     46.57 o 
  -4   2   8        8.64        0.96     19.80 o 
  -3   2   8       28.29       39.32     37.19 o 
  -2   2   8      994.23     1204.90     51.48 o 
  -1   2   8       58.60       35.82     14.05 o 
   0   2   8      334.94      420.84     21.90 o 
   1   2   8       90.52      114.54     20.21 o 
   2   2   8        3.36        6.85     14.11 o 
   3   2   8      240.22      138.05     72.10 o 
   4   2   8      458.54      403.81     52.50 o 
   5   2   8      102.78       85.37     47.82 o 
   6   2   8      186.05       93.11     52.46 o 
   7   2   8      130.07      128.24    142.90 o 
 -11   3   8        0.21       76.60    136.96 o 
 -10   3   8       17.35      100.91     75.83 o 
  -9   3   8       98.01      147.75     38.35 o 
  -8   3   8        2.26       -1.11     29.65 o 
  -7   3   8      263.78      243.55     44.75 o 
  -6   3   8       47.29       36.83     51.07 o 
  -5   3   8      177.43      159.40     36.09 o 
  -4   3   8        1.29       26.33     35.30 o 
  -3   3   8       36.79       36.41     19.33 o 
  -2   3   8      168.46      145.99     42.76 o 
  -1   3   8      140.34      108.88     22.72 o 
   0   3   8       38.88       57.21     19.25 o 
   1   3   8       99.82      111.60     17.44 o 
   2   3   8        0.62       -4.43      9.75 o 
   3   3   8       28.34       29.06     31.41 o 
   4   3   8      139.76       81.94     61.00 o 
   5   3   8       18.25       26.65     28.07 o 
   6   3   8      179.81      159.35     94.09 o 
   7   3   8       31.58       45.86     70.84 o 
 -11   4   8       19.11      -30.24     92.62 o 
 -10   4   8       75.59      105.35     38.71 o 
  -9   4   8       30.70       38.21     51.21 o 
  -8   4   8      193.96      194.84     34.22 o 
  -7   4   8       14.04        6.23     17.85 o 
  -6   4   8      342.07      417.92     68.85 o 
  -5   4   8      115.16      135.01     42.95 o 
  -4   4   8      240.82      219.06     63.11 o 
  -3   4   8       34.89       28.38     22.81 o 
  -2   4   8      103.75       96.44     27.61 o 
  -1   4   8        0.73       10.86     17.13 o 
   0   4   8      107.73       97.23     18.28 o 
   1   4   8      158.82      129.30     18.57 o 
   2   4   8      125.56      143.48     25.64 o 
   3   4   8      151.85      306.57     60.17 o 
   4   4   8       72.28        2.36     32.37 o 
   5   4   8        4.40        5.73     31.63 o 
   6   4   8       66.91      145.50     55.46 o 
   7   4   8       93.44      151.80    103.62 o 
 -11   5   8       13.81       74.64     61.72 o 
 -10   5   8       32.08      -15.54     89.29 o 
  -9   5   8      236.51      234.30     54.65 o 
  -8   5   8       36.11       35.84     54.56 o 
  -7   5   8      101.17      113.54     42.39 o 
  -6   5   8        0.07      -27.98     39.74 o 
  -5   5   8      452.03      388.09    118.11 o 
  -4   5   8       18.73       22.72     28.20 o 
  -3   5   8      431.02      476.37     33.63 o 
  -2   5   8       60.59       46.46     23.29 o 
  -1   5   8      625.92      779.35     44.28 o 
   0   5   8      259.35      152.30     74.23 o 
   1   5   8     1153.15     1176.58     27.95 o 
   2   5   8       50.90       93.58     39.30 o 
   3   5   8      435.73      401.25     51.37 o 
   4   5   8       42.25       17.37     28.88 o 
   5   5   8       63.87       50.45     34.33 o 
   6   5   8       44.82       28.85     23.71 o 
   7   5   8       35.49       22.72    119.69 o 
 -11   6   8        7.27       67.41     41.24 o 
 -10   6   8       27.85       62.89     41.93 o 
  -9   6   8       13.39      -30.32     30.32 o 
  -8   6   8       34.18      -45.83     45.83 o 
  -7   6   8        9.35       41.04     44.49 o 
  -6   6   8       29.19       44.74     30.79 o 
  -5   6   8       13.72       32.92     28.75 o 
  -4   6   8       69.71       73.40     37.55 o 
  -3   6   8       92.36      134.80     36.50 o 
  -2   6   8      133.02      151.32     33.41 o 
  -1   6   8      137.70      165.48     37.56 o 
   0   6   8      396.43      398.33     52.00 o 
   1   6   8        0.42       -6.59     10.92 o 
   2   6   8      245.79      198.89     39.19 o 
   3   6   8        3.60      -14.09     34.05 o 
   4   6   8       49.69       43.24     40.82 o 
   5   6   8      110.25       17.17     22.84 o 
   6   6   8       19.05       52.79     35.17 o 
   7   6   8        8.07       10.49     66.56 o 
 -11   7   8        2.51       30.05     50.02 o 
 -10   7   8       21.30        2.36     47.53 o 
  -9   7   8      136.69      238.59     39.23 o 
  -8   7   8       29.19       30.74     25.56 o 
  -7   7   8       61.09       25.08     36.77 o 
  -6   7   8        0.05       22.85     34.21 o 
  -5   7   8      685.86      683.96     49.89 o 
  -4   7   8        8.43      -20.87     35.81 o 
  -3   7   8      180.92      162.02     32.93 o 
  -2   7   8       39.63       42.29     26.24 o 
  -1   7   8      538.66      508.41     51.16 o 
   0   7   8      308.99      352.30     25.02 o 
   1   7   8     1024.14     1014.69     82.21 o 
   2   7   8      231.58      251.67     36.67 o 
   3   7   8      499.99      521.33     46.23 o 
   4   7   8       28.78       66.92     24.64 o 
   5   7   8        1.84       38.87     47.12 o 
   6   7   8       72.68       84.65     35.69 o 
   7   7   8       28.48       31.76     54.35 o 
 -10   8   8        3.67       20.88     48.56 o 
  -9   8   8        1.09      -37.15     37.15 o 
  -8   8   8       30.82       33.14     55.04 o 
  -7   8   8       81.37      108.37     58.96 o 
  -6   8   8        0.70       -3.38     30.66 o 
  -5   8   8      279.21      259.77     32.67 o 
  -4   8   8       11.10       28.10     26.50 o 
  -3   8   8       69.27       71.75     35.47 o 
  -2   8   8      138.81      145.32     23.18 o 
  -1   8   8      831.78      775.39     40.10 o 
   0   8   8       94.17       90.65     45.72 o 
   1   8   8        0.34       -1.39     11.23 o 
   2   8   8        4.01       -1.51     28.88 o 
   3   8   8       34.41       10.49     22.15 o 
   4   8   8        0.39      -21.52     21.52 o 
   5   8   8        8.80       24.80     23.58 o 
   6   8   8        5.79       59.17     53.29 o 
 -10   9   8       25.78      110.05     69.20 o 
  -9   9   8        9.29      -22.84     30.76 o 
  -8   9   8        0.42       82.11     54.03 o 
  -7   9   8      315.84      341.81     93.43 o 
  -6   9   8       42.50       16.23     30.65 o 
  -5   9   8      558.03      595.15     48.45 o 
  -4   9   8      122.33      123.49     31.05 o 
  -3   9   8       63.06       89.31     32.52 o 
  -2   9   8        3.73        2.65     28.79 o 
  -1   9   8      162.26      165.57     25.92 o 
   0   9   8       96.16       99.68     27.83 o 
   1   9   8      201.77      197.71     19.66 o 
   2   9   8      340.54      404.76     86.72 o 
   3   9   8      165.41       86.98     29.47 o 
   4   9   8      159.68      139.38     38.18 o 
   5   9   8       96.67       62.11     33.83 o 
   6   9   8      124.13      112.16     36.00 o 
 -10  10   8        5.84       11.34     37.33 o 
  -9  10   8       76.39       20.17     35.36 o 
  -8  10   8        0.72      -39.21     49.32 o 
  -7  10   8        0.03      -37.45     37.45 o 
  -6  10   8        1.58       20.27     44.69 o 
  -5  10   8       13.08       32.21     34.70 o 
  -4  10   8       97.02       85.83     34.17 o 
  -3  10   8      191.15      219.84     35.02 o 
  -2  10   8      150.57      159.95     27.93 o 
  -1  10   8      174.65      110.65     24.15 o 
   0  10   8      224.10      242.18     55.09 o 
   1  10   8       33.66       19.70     12.93 o 
   2  10   8       23.86       12.62     40.25 o 
   3  10   8        0.46        3.88     29.78 o 
   4  10   8       44.58       83.30     33.55 o 
   5  10   8        1.10        5.06     34.11 o 
   6  10   8        2.22       14.76     55.71 o 
 -10  11   8       42.62       75.42     56.52 o 
  -9  11   8       34.89       61.14     30.54 o 
  -8  11   8        5.50       49.61     43.94 o 
  -7  11   8       98.07      143.30     37.66 o 
  -6  11   8        5.99       15.17     37.64 o 
  -5  11   8      145.31      196.93     37.41 o 
  -4  11   8        7.00       17.65     38.39 o 
  -3  11   8      491.92      591.99     54.61 o 
  -2  11   8       85.61       83.01     26.00 o 
  -1  11   8      626.29      673.46     50.07 o 
   0  11   8        4.95       24.58     18.71 o 
   1  11   8      176.97      152.27     18.81 o 
   2  11   8       72.64       98.60     31.59 o 
   3  11   8       28.28       23.93     27.46 o 
   4  11   8       25.50        3.57     31.80 o 
   5  11   8      103.17      134.61     40.20 o 
   6  11   8       68.79       90.99     50.08 o 
  -9  12   8       88.78      100.57     50.54 o 
  -8  12   8       21.88       35.80     60.29 o 
  -7  12   8        0.06      -31.34     50.07 o 
  -6  12   8      109.91      123.26     52.18 o 
  -5  12   8        0.80       41.69     29.50 o 
  -4  12   8      309.39      370.16     40.12 o 
  -3  12   8       51.18       53.03     20.59 o 
  -2  12   8      196.71      177.62     31.58 o 
  -1  12   8        0.18       -5.42     25.01 o 
   0  12   8      127.53      119.81     29.76 o 
   1  12   8        4.53       -5.20     13.70 o 
   2  12   8       35.65       66.71     37.71 o 
   3  12   8        0.75      -36.45     37.27 o 
   4  12   8       33.23       52.03     49.36 o 
   5  12   8       55.42      109.37     41.69 o 
  -9  13   8       19.58       -7.14     29.17 o 
  -8  13   8       21.53       31.52     45.98 o 
  -7  13   8       23.83       42.64     52.08 o 
  -6  13   8       18.04      125.57     61.00 o 
  -5  13   8      106.15       64.87     47.16 o 
  -4  13   8       68.31       27.32     45.52 o 
  -3  13   8      220.93      206.86     27.38 o 
  -2  13   8       37.47       28.74     26.77 o 
  -1  13   8      144.23      117.01     28.70 o 
   0  13   8       72.92       66.96     20.91 o 
   1  13   8       70.26       19.75     40.07 o 
   2  13   8       20.20       73.42     40.31 o 
   3  13   8       73.09       81.39     54.67 o 
   4  13   8        6.59       -2.96     37.33 o 
   5  13   8       20.43       22.09     37.99 o 
  -8  14   8      141.55      100.60     53.47 o 
  -7  14   8       14.79       60.57     39.67 o 
  -6  14   8       15.67       38.60     34.93 o 
  -5  14   8        0.01        5.12     32.29 o 
  -4  14   8      476.92      484.00     80.97 o 
  -3  14   8       20.43       28.06     26.50 o 
  -2  14   8      222.39      202.11     37.38 o 
  -1  14   8        2.88        7.10     27.94 o 
   0  14   8       61.83       35.01     26.65 o 
   1  14   8       18.12        5.03     39.48 o 
   2  14   8      106.43      137.89     44.02 o 
   3  14   8      102.84      128.96     42.49 o 
   4  14   8       32.26       79.31     47.93 o 
  -8  15   8       16.58       17.46     48.24 o 
  -7  15   8       12.37      -12.65     40.37 o 
  -6  15   8        2.97       35.82     34.68 o 
  -5  15   8       22.72       32.27     37.13 o 
  -4  15   8      197.77      131.60     57.70 o 
  -3  15   8       25.77       23.22     21.96 o 
  -2  15   8        1.81        1.40     27.28 o 
  -1  15   8        0.11        3.66     28.40 o 
   0  15   8        0.14       -0.46     22.88 o 
   1  15   8        6.96      -14.25     38.77 o 
   2  15   8       15.81      -22.05     35.74 o 
   3  15   8       16.40       74.07     49.04 o 
   4  15   8        2.95       39.85     48.29 o 
  -7  16   8        3.31        2.65     35.26 o 
  -6  16   8       11.94       -7.91     38.46 o 
  -5  16   8        8.06      -11.85     37.87 o 
  -4  16   8      336.75      208.09     51.19 o 
  -3  16   8        0.09      -23.58     28.95 o 
  -2  16   8       93.96       57.71     35.06 o 
  -1  16   8        8.82       -8.32     27.64 o 
   0  16   8       62.66       80.76     34.90 o 
   1  16   8       45.01       -3.73     41.15 o 
   2  16   8      189.25      194.08     44.99 o 
   3  16   8       76.48       61.03     62.61 o 
  -6  17   8       16.19       20.29     46.35 o 
  -5  17   8        0.05       37.83     39.52 o 
  -4  17   8       19.43       -7.00     43.94 o 
  -3  17   8       34.56       37.40     43.70 o 
  -2  17   8        2.18       12.44     34.21 o 
  -1  17   8        0.73       10.13     32.78 o 
   0  17   8        7.21      -20.06     63.66 o 
   1  17   8       20.48      -10.38     43.57 o 
   2  17   8        0.89       54.71     47.27 o 
  -6  18   8        3.41       -6.72    122.14 o 
  -5  18   8       26.49       -9.13     40.35 o 
  -4  18   8       82.33       63.16     48.30 o 
  -3  18   8        6.23      -13.99     38.40 o 
  -2  18   8       89.33       71.53     35.72 o 
  -1  18   8        5.88      -15.45     34.54 o 
   0  18   8      101.34       96.83     73.48 o 
   1  18   8        6.44       56.69     79.14 o 
  -4  19   8       35.33       14.60     34.59 o 
  -3  19   8       15.00       46.39     43.89 o 
  -2  19   8        4.07      -14.28     37.32 o 
  -1  19   8        0.40       15.46     32.88 o 
   0  19   8       11.30       72.40     59.13 o 
 -11   1   9       28.69     -110.84    110.84 o 
 -10   1   9        3.46      -59.49     59.49 o 
  -9   1   9      164.87      185.97     61.17 o 
  -8   1   9        6.24       25.09    107.17 o 
  -7   1   9      374.94      304.43     80.96 o 
  -6   1   9       11.34       -3.54     36.92 o 
  -5   1   9      193.53      176.94     15.30 o 
  -4   1   9      159.26      150.20     38.61 o 
  -3   1   9     5193.14     4845.83     91.96 o 
  -2   1   9       80.37       78.77     19.15 o 
  -1   1   9      375.27      481.84     28.08 o 
   0   1   9       60.66       58.94     20.07 o 
   1   1   9      370.81      418.11     35.34 o 
   2   1   9       66.21       49.05     14.93 o 
   3   1   9      288.37      225.94     71.75 o 
   4   1   9      141.56      238.82    141.37 o 
   5   1   9      209.18      234.21     56.78 o 
   6   1   9      111.39       20.13     86.33 o 
 -11   2   9        0.93        2.31     81.86 o 
 -10   2   9       13.87       -1.73    107.40 o 
  -9   2   9       29.22       31.88     56.83 o 
  -8   2   9       53.48       11.25     48.11 o 
  -7   2   9       23.27        5.09     18.87 o 
  -6   2   9       28.75       29.21     69.30 o 
  -5   2   9        6.24       18.87     60.45 o 
  -4   2   9       43.05       52.36     22.43 o 
  -3   2   9      164.37      127.28     22.77 o 
  -2   2   9      313.36      322.49     29.64 o 
  -1   2   9       12.63       28.19     17.92 o 
   0   2   9        0.72       -6.54     17.75 o 
   1   2   9        3.06       22.33     16.69 o 
   2   2   9        4.01        5.24     12.79 o 
   3   2   9      107.45      121.39     52.45 o 
   4   2   9        0.34       15.27     50.27 o 
   5   2   9      300.48      275.87     96.94 o 
   6   2   9        3.88      -10.38     72.06 o 
 -11   3   9       88.55       71.51     68.74 o 
 -10   3   9        5.68       88.57     92.40 o 
  -9   3   9      272.61      347.42     99.04 o 
  -8   3   9       28.67       39.04     38.78 o 
  -7   3   9      260.68       80.11     84.59 o 
  -6   3   9      118.80      141.90     59.95 o 
  -5   3   9      130.39      153.43     42.69 o 
  -4   3   9       46.81       27.71     17.44 o 
  -3   3   9      526.70      520.15     40.20 o 
  -2   3   9      230.73      236.75     41.69 o 
  -1   3   9      246.41      276.89     31.95 o 
   0   3   9      144.55      139.05     20.47 o 
   1   3   9      107.58      107.22     21.07 o 
   2   3   9      102.81       64.59     25.66 o 
   3   3   9       84.32       58.78     26.30 o 
   4   3   9      178.04      137.39     24.17 o 
   5   3   9      306.63      196.98    116.94 o 
   6   3   9       86.58        0.61    112.36 o 
 -10   4   9       87.99      134.36     99.61 o 
  -9   4   9       28.53      -51.60     51.60 o 
  -8   4   9       96.75      110.52     41.43 o 
  -7   4   9       27.22      -41.79     41.79 o 
  -6   4   9      433.50      416.18     71.18 o 
  -5   4   9       18.65        4.55     29.50 o 
  -4   4   9      285.32      298.65     41.30 o 
  -3   4   9      100.92       80.30     26.71 o 
  -2   4   9      265.36      263.62     32.36 o 
  -1   4   9       22.47       -6.29     16.03 o 
   0   4   9      230.45      205.95     19.32 o 
   1   4   9       40.83       56.03     15.53 o 
   2   4   9      179.13      134.45     35.41 o 
   3   4   9      153.60      129.67     42.76 o 
   4   4   9       75.18       15.86     33.39 o 
   5   4   9      149.88      268.70     97.49 o 
   6   4   9       24.10       45.19     75.11 o 
 -10   5   9       23.81       50.10     61.97 o 
  -9   5   9       88.60       91.92     37.00 o 
  -8   5   9        1.62       45.33     49.45 o 
  -7   5   9      112.32       45.77     47.99 o 
  -6   5   9       46.39        8.93     33.01 o 
  -5   5   9      373.04      410.93     34.92 o 
  -4   5   9        8.86       10.74     34.38 o 
  -3   5   9       75.92       41.90     39.87 o 
  -2   5   9        6.91        2.99     23.53 o 
  -1   5   9       47.62       34.22     20.69 o 
   0   5   9       77.58       74.92     19.57 o 
   1   5   9       40.17       52.40     19.29 o 
   2   5   9       98.59       30.08     33.26 o 
   3   5   9       54.22      102.03     34.57 o 
   4   5   9      116.68       97.80     36.07 o 
   5   5   9      111.91      134.45     89.31 o 
   6   5   9       19.50       55.57    123.36 o 
 -10   6   9      108.04      185.73     57.11 o 
  -9   6   9        9.70      -15.39     32.51 o 
  -8   6   9       30.14      -46.66     55.09 o 
  -7   6   9        7.70       43.77     31.84 o 
  -6   6   9      386.59      402.81     54.05 o 
  -5   6   9       35.34       43.06     42.05 o 
  -4   6   9       88.15      103.71     28.01 o 
  -3   6   9      105.24      103.05     27.22 o 
  -2   6   9      309.51      255.42     85.10 o 
  -1   6   9      219.28      179.56     34.86 o 
   0   6   9     1517.98     1586.53     35.12 o 
   1   6   9       20.09        5.95     17.72 o 
   2   6   9      284.13      194.04     48.23 o 
   3   6   9       70.26       67.38     45.59 o 
   4   6   9      112.68       95.08     39.89 o 
   5   6   9       83.97      126.98     80.16 o 
 -10   7   9       31.05      114.40    115.49 o 
  -9   7   9        0.41        6.21     36.77 o 
  -8   7   9        1.65       66.36     25.25 o 
  -7   7   9        0.05      -13.44     42.49 o 
  -6   7   9       50.60       59.81     47.43 o 
  -5   7   9       10.72       -2.63     23.47 o 
  -4   7   9       60.94       79.61     39.57 o 
  -3   7   9       15.82        0.69     30.97 o 
  -2   7   9        3.58       12.10     35.88 o 
  -1   7   9      125.61       65.69     48.47 o 
   0   7   9      118.96      114.60     17.89 o 
   1   7   9      190.70      143.86     21.08 o 
   2   7   9      101.57       88.76     46.66 o 
   3   7   9       21.45       32.00     39.35 o 
   4   7   9       46.44      152.27     81.81 o 
   5   7   9        0.25       14.15     40.35 o 
 -10   8   9       43.44      113.75     74.15 o 
  -9   8   9        1.25       28.96     35.96 o 
  -8   8   9       94.70      111.71     38.61 o 
  -7   8   9        1.22      107.69     56.94 o 
  -6   8   9      333.37      394.34     44.09 o 
  -5   8   9        5.96       -3.37     33.59 o 
  -4   8   9      431.46      583.93     86.12 o 
  -3   8   9       16.11        4.11     24.60 o 
  -2   8   9      226.33      303.73     31.08 o 
  -1   8   9       20.99        7.39     32.60 o 
   0   8   9      363.73      113.36    156.33 o 
   1   8   9      236.97      182.29     87.73 o 
   2   8   9      421.97      397.11     47.59 o 
   3   8   9      224.80      186.11     75.60 o 
   4   8   9       92.52       90.43     42.68 o 
   5   8   9      148.74      200.38     78.32 o 
 -10   9   9       29.48        6.43     38.47 o 
  -9   9   9        2.17       39.17     35.69 o 
  -8   9   9       13.76       63.82     46.62 o 
  -7   9   9        0.06       -8.55     34.45 o 
  -6   9   9       17.36       25.55     58.32 o 
  -5   9   9       20.38       -1.29     29.03 o 
  -4   9   9        3.67       -7.90     30.19 o 
  -3   9   9       12.88       23.28     33.86 o 
  -2   9   9      232.12      300.18     47.77 o 
  -1   9   9       37.58       52.71     35.51 o 
   0   9   9       22.59       -6.41     28.93 o 
   1   9   9       36.83       34.20     73.89 o 
   2   9   9      122.27       81.21     40.74 o 
   3   9   9        0.55      -32.26     32.26 o 
   4   9   9       35.40        8.66     55.74 o 
   5   9   9        8.82      -34.30     58.62 o 
  -9  10   9        0.27       28.16     59.18 o 
  -8  10   9      166.83      198.63     51.95 o 
  -7  10   9        7.19       28.92     50.58 o 
  -6  10   9       29.59       -0.12     37.47 o 
  -5  10   9        2.20      -39.40     39.40 o 
  -4  10   9      403.76      357.54     40.46 o 
  -3  10   9        4.87       32.28     30.47 o 
  -2  10   9      301.86      308.14     64.83 o 
  -1  10   9       43.77      -10.89     30.58 o 
   0  10   9      198.69      157.93     64.12 o 
   1  10   9      151.48      148.74     60.38 o 
   2  10   9      665.67      647.17     68.05 o 
   3  10   9       39.56       14.43     45.25 o 
   4  10   9       29.39       54.84     65.32 o 
   5  10   9       94.13       10.99     43.97 o 
  -9  11   9        2.95      -22.53     31.50 o 
  -8  11   9       39.84       14.80     42.00 o 
  -7  11   9        5.95      -30.60     30.60 o 
  -6  11   9        0.26       22.89     37.73 o 
  -5  11   9       54.37       90.53     34.34 o 
  -4  11   9       29.26       -1.18     38.02 o 
  -3  11   9      132.59      130.55     39.92 o 
  -2  11   9       40.87       10.40     25.05 o 
  -1  11   9       99.24       73.88     32.40 o 
   0  11   9       11.48       18.32     26.24 o 
   1  11   9       46.80       13.31     39.63 o 
   2  11   9      188.53      184.32     68.62 o 
   3  11   9       57.21       69.17     58.54 o 
   4  11   9        3.13       18.92     82.05 o 
  -8  12   9       38.45       53.13     57.21 o 
  -7  12   9        1.83        0.63     54.30 o 
  -6  12   9       25.26      117.45     51.65 o 
  -5  12   9        0.17      -31.31     31.31 o 
  -4  12   9      244.52      215.18     42.41 o 
  -3  12   9        2.89       31.77     34.19 o 
  -2  12   9      147.66       73.64     38.91 o 
  -1  12   9       16.31       21.31     24.20 o 
   0  12   9      111.95      151.04     97.10 o 
   1  12   9       35.26       67.17     35.56 o 
   2  12   9      205.84      196.74     52.01 o 
   3  12   9       12.36       62.84     46.87 o 
   4  12   9       38.57      -15.15     34.78 o 
  -8  13   9       22.81       25.01     47.74 o 
  -7  13   9       62.23      119.58     47.16 o 
  -6  13   9        0.95      102.91     45.62 o 
  -5  13   9      119.77       61.39     40.75 o 
  -4  13   9       33.94       11.50     31.29 o 
  -3  13   9      137.58      152.51     49.89 o 
  -2  13   9        5.53       -5.98     26.99 o 
  -1  13   9      132.14      105.32     27.52 o 
   0  13   9       13.94       38.18     54.30 o 
   1  13   9       25.81       34.75    132.82 o 
   2  13   9       85.73       -1.46     61.21 o 
   3  13   9       20.76        8.68     41.28 o 
  -7  14   9        3.06       88.97     58.35 o 
  -6  14   9       16.55       72.02     63.01 o 
  -5  14   9       44.87       67.22     40.63 o 
  -4  14   9       25.64       20.31     33.89 o 
  -3  14   9        0.22       -9.10     44.05 o 
  -2  14   9        8.95        6.33     31.73 o 
  -1  14   9       45.22       22.79     27.58 o 
   0  14   9       45.44       13.34     71.45 o 
   1  14   9        3.97       -9.05     57.51 o 
   2  14   9       42.97       23.02     67.82 o 
   3  14   9       17.45       23.58     78.25 o 
  -7  15   9       94.66       21.15     40.86 o 
  -6  15   9        0.87        5.88     44.07 o 
  -5  15   9      258.55      198.93     50.86 o 
  -4  15   9        0.06      -12.43     39.85 o 
  -3  15   9        2.02       17.21     32.68 o 
  -2  15   9       12.54       -3.15     26.43 o 
  -1  15   9      219.41      159.75     31.46 o 
   0  15   9       17.90       -3.91     44.13 o 
   1  15   9       18.14       -8.29     48.94 o 
   2  15   9       53.57      113.75     47.65 o 
  -6  16   9        0.00      -14.67     46.53 o 
  -5  16   9       64.00       57.95     57.03 o 
  -4  16   9        0.81       68.84     84.31 o 
  -3  16   9       39.20       27.42     49.71 o 
  -2  16   9       10.63       18.16     42.92 o 
  -1  16   9        0.25        1.81     49.80 o 
   0  16   9       17.01       19.00     62.90 o 
   1  16   9        0.24      -57.67     57.67 o 
  -5  17   9      151.73       86.95     48.35 o 
  -4  17   9        0.21       54.77     59.92 o 
  -3  17   9        2.04       24.85     35.55 o 
  -2  17   9       38.03       17.94     43.27 o 
  -1  17   9      338.58      147.54     70.23 o 
   0  17   9       36.94       52.18     67.77 o 
 -10   0  10       20.72      -90.38    149.62 o 
  -9   0  10       14.86       54.96     79.39 o 
  -8   0  10       13.56      259.54    144.12 o 
  -7   0  10        5.79       65.34     67.78 o 
  -6   0  10      257.49      108.09    111.75 o 
  -5   0  10       22.22      -20.93     31.32 o 
  -4   0  10     1318.37     1082.11     71.66 o 
  -3   0  10       55.64       84.74     30.12 o 
  -2   0  10      182.32      230.06     39.55 o 
  -1   0  10       61.27       28.90     31.28 o 
   0   0  10      697.20      639.25     59.51 o 
   1   0  10       64.29       49.57     28.13 o 
   2   0  10       47.33       23.27     24.14 o 
   3   0  10      115.02      158.78     64.73 o 
   4   0  10      168.12      471.44    141.68 o 
   5   0  10       78.40      170.99     81.83 o 
 -10   1  10        7.50      157.81    141.98 o 
  -9   1  10        6.09     -128.67    129.16 o 
  -8   1  10        4.29      -56.33     90.99 o 
  -7   1  10       35.76       85.21    121.83 o 
  -6   1  10        9.02       45.13     42.62 o 
  -5   1  10       20.91       30.49     16.82 o 
  -4   1  10        4.66       -3.93     17.20 o 
  -3   1  10        0.28       -0.15     22.19 o 
  -2   1  10        0.07       -1.41     19.78 o 
  -1   1  10        2.84       14.36     18.34 o 
   0   1  10       52.18       33.08     19.28 o 
   1   1  10       13.82       -5.59     16.72 o 
   2   1  10        3.42       20.43     21.97 o 
   3   1  10        0.57       63.39     71.46 o 
   4   1  10       24.73       93.43     68.40 o 
   5   1  10        2.97       -4.27    113.59 o 
 -10   2  10       22.33      208.49     84.61 o 
  -9   2  10       14.46       78.32    136.79 o 
  -8   2  10       18.75      135.54     93.02 o 
  -7   2  10       13.34      199.88     63.85 o 
  -6   2  10      239.12      232.49     32.52 o 
  -5   2  10        6.76       17.63     28.69 o 
  -4   2  10      422.98      339.71     24.61 o 
  -3   2  10        9.94        0.17     21.11 o 
  -2   2  10      139.17      147.87     18.88 o 
  -1   2  10       59.50       38.44     19.83 o 
   0   2  10      453.13      451.83     30.55 o 
   1   2  10       59.86       43.44     17.75 o 
   2   2  10       77.69       94.75     26.99 o 
   3   2  10       99.59      310.89    144.73 o 
   4   2  10      137.08      323.66    131.91 o 
   5   2  10       75.65      122.14     78.78 o 
 -10   3  10       25.80      130.18    116.47 o 
  -9   3  10       17.53      -50.02    103.22 o 
  -8   3  10       30.10       12.58     86.30 o 
  -7   3  10       53.25       62.38     56.64 o 
  -6   3  10       11.53       22.25     50.48 o 
  -5   3  10       77.80       26.76     35.88 o 
  -4   3  10       17.12       21.76     18.93 o 
  -3   3  10      121.28      101.36     23.85 o 
  -2   3  10        0.41       11.31     18.52 o 
  -1   3  10       42.53       27.01     20.00 o 
   0   3  10       67.22       35.25     20.88 o 
   1   3  10       84.82       31.72     16.88 o 
   2   3  10       60.67       62.67     27.93 o 
   3   3  10       85.33      104.95     55.54 o 
   4   3  10       71.45      224.12    124.58 o 
   5   3  10        7.19      269.92    140.46 o 
 -10   4  10       31.26      129.86     69.24 o 
  -9   4  10        4.95       99.80     60.94 o 
  -8   4  10       28.25      106.18    114.88 o 
  -7   4  10       45.97       50.81     41.57 o 
  -6   4  10      120.12       30.39     40.56 o 
  -5   4  10       15.22       -8.50     27.98 o 
  -4   4  10       56.19       86.17     48.36 o 
  -3   4  10        1.64       -1.45     20.97 o 
  -2   4  10       74.64       81.76     21.32 o 
  -1   4  10        3.93       -5.63     20.77 o 
   0   4  10       70.07       70.27     21.57 o 
   1   4  10       70.92       33.06     18.77 o 
   2   4  10       45.14       74.67     33.36 o 
   3   4  10      291.23      270.43     47.16 o 
   4   4  10      133.05      181.98    119.08 o 
 -10   5  10        9.99      -70.84    149.62 o 
  -9   5  10       18.67      -64.45    155.66 o 
  -8   5  10       11.54       69.25     77.78 o 
  -7   5  10       54.56       40.14     41.47 o 
  -6   5  10       29.97       14.62     30.15 o 
  -5   5  10       42.44       38.64     50.66 o 
  -4   5  10       39.86       40.85     47.13 o 
  -3   5  10      143.71       72.19     46.59 o 
  -2   5  10       50.31       81.08     26.46 o 
  -1   5  10      441.51      488.29     28.32 o 
   0   5  10       52.70       32.62     19.64 o 
   1   5  10      317.26      331.50     62.38 o 
   2   5  10       48.10       60.48     28.69 o 
   3   5  10      406.75      370.70     45.35 o 
   4   5  10        6.55       93.43    110.53 o 
  -9   6  10        0.16       82.74    106.44 o 
  -8   6  10        1.58       41.32     25.49 o 
  -7   6  10       17.86       -8.55     31.04 o 
  -6   6  10        5.15       34.44     47.09 o 
  -5   6  10       39.06       -2.61     30.31 o 
  -4   6  10       11.33       19.89     45.75 o 
  -3   6  10      137.16      166.95     50.39 o 
  -2   6  10       58.64       55.08     19.13 o 
  -1   6  10        1.45       -5.03     17.16 o 
   0   6  10       86.06       47.04     17.57 o 
   1   6  10        4.12       -7.10     22.69 o 
   2   6  10       30.25       35.37     42.73 o 
   3   6  10      156.11      183.17     40.64 o 
   4   6  10        2.92      -67.78     67.78 o 
  -9   7  10       88.30      -20.33     52.23 o 
  -8   7  10        1.35      130.69     66.90 o 
  -7   7  10      210.56      252.82     73.69 o 
  -6   7  10        2.00      -28.71     49.80 o 
  -5   7  10      248.02      223.61     52.41 o 
  -4   7  10       17.19       37.59     31.72 o 
  -3   7  10       18.93       52.21     31.25 o 
  -2   7  10        2.76       45.66     40.21 o 
  -1   7  10      176.72       96.77     40.38 o 
   0   7  10       78.02       57.00     16.35 o 
   1   7  10      126.27      208.64     98.83 o 
   2   7  10      132.14      185.09     45.20 o 
   3   7  10      230.41      248.58     65.64 o 
   4   7  10       26.63       14.01     53.43 o 
  -9   8  10        1.91       42.01     39.58 o 
  -8   8  10        3.53      -31.59     37.45 o 
  -7   8  10        4.36       35.65     36.52 o 
  -6   8  10        0.82       26.66     39.88 o 
  -5   8  10       83.23       65.42     30.85 o 
  -4   8  10        0.59      -13.92     38.26 o 
  -3   8  10       20.16       54.26     44.74 o 
  -2   8  10        1.59       42.23     34.28 o 
  -1   8  10        4.89        3.04     30.91 o 
   0   8  10        8.51        7.54     27.69 o 
   1   8  10       15.37      -16.23     32.85 o 
   2   8  10        2.16       10.41     29.36 o 
   3   8  10       76.45       34.50     44.23 o 
   4   8  10       35.97      117.21     47.28 o 
  -9   9  10       93.31       70.66     49.01 o 
  -8   9  10        3.37       36.12     42.26 o 
  -7   9  10      119.16       97.35     43.19 o 
  -6   9  10        0.30       60.11     39.34 o 
  -5   9  10      360.90      279.60     55.00 o 
  -4   9  10        0.10       12.89     25.83 o 
  -3   9  10       54.30       49.50     32.39 o 
  -2   9  10        9.63      -29.43     31.60 o 
  -1   9  10       69.53       29.73     25.96 o 
   0   9  10       20.72       32.98     78.17 o 
   1   9  10      133.71      186.29     72.01 o 
   2   9  10       65.11      198.47     89.16 o 
   3   9  10        1.57      -38.47     80.61 o 
  -8  10  10        0.75       98.28     62.32 o 
  -7  10  10        0.76      126.41     74.13 o 
  -6  10  10       21.39       48.00     43.38 o 
  -5  10  10       16.92       77.50     34.16 o 
  -4  10  10       71.95       34.30     41.17 o 
  -3  10  10        5.09      -32.91     32.91 o 
  -2  10  10       22.27       15.20     37.39 o 
  -1  10  10       11.03        9.81     44.27 o 
   0  10  10       50.61      101.98     87.94 o 
   1  10  10       33.64       47.26     43.66 o 
   2  10  10       23.90      -19.54     81.22 o 
   3  10  10       56.07      152.67     97.71 o 
  -8  11  10        1.83       78.00     44.28 o 
  -7  11  10       26.46      -46.22     55.75 o 
  -6  11  10       10.11       49.30     53.50 o 
  -5  11  10      201.20      213.10     47.48 o 
  -4  11  10        0.05      -15.84     28.88 o 
  -3  11  10       78.38       89.01     39.24 o 
  -2  11  10       12.97       44.92     29.91 o 
  -1  11  10       55.01      217.40    103.81 o 
   0  11  10       12.31      143.51     58.62 o 
   1  11  10      145.07      144.12     97.71 o 
   2  11  10        2.40      -56.18     90.38 o 
  -7  12  10        1.28       87.01     49.45 o 
  -6  12  10       24.41       38.31     36.32 o 
  -5  12  10        0.01       14.43     35.12 o 
  -4  12  10      164.07       98.26     41.02 o 
  -3  12  10        7.86       -2.16     35.38 o 
  -2  12  10      109.52       81.73     43.16 o 
  -1  12  10        5.91      101.37     59.85 o 
   0  12  10       70.16      120.30    101.98 o 
   1  12  10       32.88       45.19     95.27 o 
   2  12  10       40.82      -27.48     97.10 o 
  -7  13  10        4.66      -11.89     38.58 o 
  -6  13  10       30.93      116.65     73.51 o 
  -5  13  10       30.25       -3.09     89.39 o 
  -4  13  10        0.00      -26.57     28.92 o 
  -3  13  10       35.78       15.97     35.66 o 
  -2  13  10       48.48       34.44     39.23 o 
  -1  13  10       58.06       22.59     95.88 o 
   0  13  10        7.64       88.55    104.43 o 
   1  13  10       28.48        8.08     42.81 o 
  -6  14  10       13.85       13.33     38.24 o 
  -5  14  10        5.70      -31.55     38.65 o 
  -4  14  10       55.99       61.32     40.00 o 
  -3  14  10        0.28       13.31     33.21 o 
  -2  14  10      174.41      122.74     53.26 o 
  -1  14  10        1.20      -67.78    106.87 o 
   0  14  10       10.21       40.54     59.08 o 
  -5  15  10        1.53       29.92     76.33 o 
  -4  15  10        1.85       11.61     48.94 o 
  -3  15  10        2.47       -4.73     38.09 o 
  -2  15  10       83.47       97.44     55.49 o 
  -1  15  10        4.44       49.46     65.34 o 
  -9   1  11        2.50      -60.85     72.30 o 
  -8   1  11        0.47       20.66     89.77 o 
  -7   1  11       66.04       27.82     52.52 o 
  -6   1  11        7.58       38.23     73.62 o 
  -5   1  11       73.28       -1.45     31.29 o 
  -4   1  11       44.37        9.56     18.70 o 
  -3   1  11      170.82      159.38     24.66 o 
  -2   1  11       28.57       34.49     21.97 o 
  -1   1  11      132.34      117.24     26.21 o 
   0   1  11       10.47       42.24     22.34 o 
   1   1  11        3.68      -16.79     38.78 o 
   2   1  11        9.55       83.66     98.32 o 
   3   1  11       76.51      -15.27     61.07 o 
  -9   2  11        2.55      214.35    110.98 o 
  -8   2  11       17.58      145.17     58.68 o 
  -7   2  11        7.46       26.18     98.32 o 
  -6   2  11       14.23       43.42     44.02 o 
  -5   2  11       25.52        0.01     25.83 o 
  -4   2  11        2.27      -34.73     34.73 o 
  -3   2  11       66.56       37.34     26.50 o 
  -2   2  11       18.04       23.58     20.60 o 
  -1   2  11        3.19       30.72     20.85 o 
   0   2  11        0.25        5.49     17.87 o 
   1   2  11        0.18       -7.40     31.10 o 
   2   2  11        0.13     -100.76    100.76 o 
   3   2  11       16.10      261.37    124.58 o 
  -9   3  11       19.74     -132.29    153.89 o 
  -8   3  11        0.19     -169.17    207.63 o 
  -7   3  11       88.76       10.23     45.48 o 
  -6   3  11       16.10      -54.92     54.92 o 
  -5   3  11       14.44       67.19     35.00 o 
  -4   3  11        4.64       12.32     27.86 o 
  -3   3  11       97.57      108.84     29.79 o 
  -2   3  11        0.47       41.62     24.81 o 
  -1   3  11       37.62       46.22     23.49 o 
   0   3  11        9.52       14.33     24.06 o 
   1   3  11        1.46       -1.25     27.45 o 
   2   3  11       54.15      189.92     61.68 o 
   3   3  11       30.82      -50.08    104.43 o 
  -8   4  11       11.66      -54.99     54.99 o 
  -7   4  11        3.34        8.02     43.77 o 
  -6   4  11       38.78      -61.21     69.06 o 
  -5   4  11       12.95      -35.34     35.34 o 
  -4   4  11       13.91       10.79     34.13 o 
  -3   4  11        0.84      -14.24     22.43 o 
  -2   4  11       58.84       38.44     21.34 o 
  -1   4  11       72.33       52.89     24.14 o 
   0   4  11       99.37       52.89     30.79 o 
   1   4  11        5.65       29.46     36.60 o 
   2   4  11       48.98      103.43     38.07 o 
   3   4  11       11.80      133.13     66.56 o 
  -8   5  11        2.08       76.48     53.46 o 
  -7   5  11       15.56       78.34     68.27 o 
  -6   5  11        1.24       58.25     46.58 o 
  -5   5  11       10.97      -28.97     35.62 o 
  -4   5  11        1.86       47.54     48.77 o 
  -3   5  11       20.44      -28.38     38.51 o 
  -2   5  11        1.07       -4.02     16.62 o 
  -1   5  11       56.89       25.31     22.96 o 
   0   5  11       11.19       35.88     34.48 o 
   1   5  11       53.29       89.62     41.20 o 
   2   5  11       10.14        1.30     35.15 o 
   3   5  11       14.34      167.94    110.53 o 
  -8   6  11        7.25       51.67     39.71 o 
  -7   6  11        0.21       43.57     43.33 o 
  -6   6  11      100.59       90.57     42.60 o 
  -5   6  11        1.14       75.42     60.67 o 
  -4   6  11       41.96      156.27     55.38 o 
  -3   6  11        8.56      -21.19     32.52 o 
  -2   6  11      109.44       13.70     26.49 o 
  -1   6  11       74.93       58.61     25.09 o 
   0   6  11      182.03      129.43     35.20 o 
   1   6  11       30.70      -12.19     38.49 o 
   2   6  11      130.16       93.44     51.24 o 
  -8   7  11       10.75       89.71     62.55 o 
  -7   7  11        2.97       18.75     36.97 o 
  -6   7  11       25.56       54.69     40.63 o 
  -5   7  11        5.70       56.92     38.19 o 
  -4   7  11       11.36      -16.83     47.66 o 
  -3   7  11       28.81      116.77     50.34 o 
  -2   7  11      110.61      133.44     37.37 o 
  -1   7  11       35.30       38.92     27.77 o 
   0   7  11        3.07       49.01     31.31 o 
   1   7  11       11.90       25.40     28.20 o 
   2   7  11        4.62       -9.27     41.18 o 
  -7   8  11        0.35      -35.53     45.74 o 
  -6   8  11       90.59       77.03     39.74 o 
  -5   8  11        0.48        9.33     39.40 o 
  -4   8  11       16.85       54.08     44.45 o 
  -3   8  11        3.33       18.48     36.61 o 
  -2   8  11       53.33       43.20     47.25 o 
  -1   8  11       34.54      176.89     68.59 o 
   0   8  11       64.00       55.99     43.35 o 
   1   8  11       66.63       -0.76     62.58 o 
   2   8  11       67.26       77.09     38.69 o 
  -7   9  11        0.09       68.20     46.17 o 
  -6   9  11       14.09       67.56     54.47 o 
  -5   9  11        2.56       51.61     43.63 o 
  -4   9  11        0.12      -35.33     50.58 o 
  -3   9  11        2.75        4.83     35.92 o 
  -2   9  11      113.69      143.95     64.01 o 
  -1   9  11        1.96      -49.84     49.84 o 
   0   9  11       10.41       14.55     58.50 o 
   1   9  11        2.80      131.86     54.96 o 
  -7  10  11        0.27      -52.36     52.36 o 
  -6  10  11       56.35       60.40     48.13 o 
  -5  10  11        1.96       22.20     45.22 o 
  -4  10  11       51.04       72.25     34.20 o 
  -3  10  11        0.59       47.23     81.37 o 
  -2  10  11       40.98       99.04     54.98 o 
  -1  10  11        1.25       19.06     72.06 o 
   0  10  11       12.10      115.45     42.69 o 
   1  10  11       50.83      135.57     98.32 o 
  -6  11  11        0.09      101.56     40.38 o 
  -5  11  11       30.19       28.81     39.30 o 
  -4  11  11       27.21      106.73     41.64 o 
  -3  11  11       21.05      100.32     48.27 o 
  -2  11  11       16.04       18.64     80.00 o 
  -1  11  11       37.03      148.91    125.80 o 
   0  11  11        1.44       69.62     99.54 o 
  -5  12  11        2.90      -10.98     32.48 o 
  -4  12  11       57.96       42.52     43.61 o 
  -3  12  11       25.20       15.62     30.33 o 
  -2  12  11       50.04      237.34     89.43 o 
  -1  12  11        9.42       -7.20     50.38 o 
  -3  13  11       53.57      110.53     77.56 o 
  -7   0  12        2.02      -13.43    116.64 o 
  -6   0  12        0.95       75.11    112.97 o 
  -5   0  12       58.85       39.28     46.41 o 
  -4   0  12      829.04      810.50     88.75 o 
  -3   0  12       13.81       28.42     35.27 o 
  -2   0  12       30.73      -23.83     45.43 o 
  -1   0  12       17.28       19.15     41.24 o 
  -7   1  12        5.25       64.42     52.23 o 
  -6   1  12        0.53      -36.00     38.52 o 
  -5   1  12        6.23       29.04     30.30 o 
  -4   1  12       20.72        8.19     24.45 o 
  -3   1  12       19.26       12.97     25.14 o 
  -2   1  12        2.95        7.09     26.96 o 
  -1   1  12        1.11      -21.64     26.90 o 
   0   1  12        0.37       18.25     43.91 o 
   1   1  12        0.37      164.27     58.01 o 
  -7   2  12        0.52      -32.25     48.27 o 
  -6   2  12       15.79       32.68     45.07 o 
  -5   2  12       23.53       15.23     52.61 o 
  -4   2  12      366.85      223.30     68.64 o 
  -3   2  12       21.52       34.09     30.78 o 
  -2   2  12       23.92       63.06     27.31 o 
  -1   2  12       17.51        9.82     22.32 o 
   0   2  12       35.02       23.78     35.58 o 
   1   2  12       13.23      -45.80     86.72 o 
  -7   3  12       22.21       40.40     49.18 o 
  -6   3  12        2.58       17.61     44.19 o 
  -5   3  12       12.82       33.95     35.39 o 
  -4   3  12       29.03       29.75     25.18 o 
  -3   3  12       49.33       59.23     38.28 o 
  -2   3  12        0.80        6.01     23.33 o 
  -1   3  12        4.94       51.82     33.80 o 
   0   3  12        1.60       51.64     38.29 o 
   1   3  12        5.80       60.46     87.33 o 
  -7   4  12        9.94        5.45     39.45 o 
  -6   4  12       32.71       82.33     61.82 o 
  -5   4  12        1.09        9.28     51.14 o 
  -4   4  12       27.63       26.83     39.43 o 
  -3   4  12       26.23       -1.30     29.79 o 
  -2   4  12       13.47       45.55     28.21 o 
  -1   4  12       20.54       29.74     39.16 o 
   0   4  12       10.86      -40.30     40.30 o 
  -6   5  12        6.66       17.10     54.12 o 
  -5   5  12       23.86       -3.31     50.03 o 
  -4   5  12        0.08      -27.17     42.52 o 
  -3   5  12       42.38       25.13     33.41 o 
  -2   5  12       25.35       39.31     27.77 o 
  -1   5  12      111.78      111.61     42.52 o 
   0   5  12        5.75      -17.40     32.04 o 
  -6   6  12        7.04       36.82     50.48 o 
  -5   6  12        0.03       55.77     34.29 o 
  -4   6  12        6.21       -3.40     37.98 o 
  -3   6  12        0.71       27.94     37.96 o 
  -2   6  12       12.33       26.70     33.59 o 
  -1   6  12       22.00      -13.65     68.70 o 
   0   6  12       18.08       52.37     43.25 o 
  -6   7  12        2.45      146.74     65.04 o 
  -5   7  12       42.81      -30.33     56.18 o 
  -4   7  12        3.08      -20.89     43.18 o 
  -3   7  12       46.97       46.89     48.99 o 
  -2   7  12       27.67       36.39     48.11 o 
  -1   7  12      133.35      213.46     72.71 o 
  -5   8  12        0.01       80.16     82.15 o 
  -4   8  12        0.09       58.66     54.33 o 
  -3   8  12       13.51       20.65     40.84 o 
  -2   8  12        0.20      137.97     76.93 o 
  -1   8  12       30.45      -49.46     92.21 o 
  -3   9  12       51.81       38.84     52.82 o 
                                                 
